# Supplementary material for: Dichlorido(2,9-dimethyl-4,7-diphenyl-1,10-phenanthroline-κ2 N,N′)mercury(II) acetonitrile hemisolvate
Source: Acta Crystallogr Sect E Struct Rep Online. 2009 Jul 1;65(Pt 8):m848–9. doi: 10.1107/S1600536809024180 (PMC2977193; doi:10.1107/S1600536809024180)
Supplement: Supplementary file 1 [file e-65-0m848-sup1.cif]

##############################################################################
###                                                                        ###
###        Electronic paper (Acta Crystallographica Section E)             ###
###                                                                        ###
##############################################################################
#                                                                            #
# This CIF contains the data in a paper accepted for publication in Acta     #
# Crystallographica Section E. It conforms to the requirements of Notes      #
# for Authors for Section E, and has been peer reviewed under the auspices   #
# of the IUCr Commission on Journals.                                        #
#                                                                            #
# Full details of the Crystallographic Information File format               #
# are given in the paper "The Crystallographic Information File (CIF):       #
# a New Standard Archive File for Crystallography" by S. R. Hall, F. H.      #
# Allen and I. D. Brown [Acta Cryst. (1991), A47, 655-685].                  #
#                                                                            #
# The current version of the core CIF dictionary is obtainable from          #
# ftp://ftp.iucr.org/pub/cif_core.dic. The current version number is 2.4.    #
#                                                                            #
# Software is freely available for graphical display of the structure(s) in  #
# this CIF.  For information consult the CIF home page http://www.iucr.org/  #
# cif/home.html                                                              #
#                                                                            #
# This file may be used for bona fide research purposes within the           #
# scientific community so long as proper attribution is given to the journal # 
# article from which it was obtained.                                        #
#                                                                            #
##############################################################################
                                             
data_I
_audit_creation_method     SHELXL-97
_chemical_name_systematic
;
Dichlorido(2,9-dimethyl-4,7-diphenyl-1,10-phenanthroline-
\k^2^<i>N</i>,<i>N</i>')mercury(II) acetonitrile hemisolvate
;
_chemical_name_common     ?
_chemical_formula_moiety     'C26 H20 Cl2 Hg N2, 0.5(C2 H3 N)'
_chemical_formula_sum     'C27 H21.5 Cl2 Hg1 N2.5'
_chemical_formula_iupac     '[Hg Cl2 (C26 H20 N2)], 0.5C2 H3 N'
_chemical_formula_weight     652.46
_chemical_melting_point     ?
_symmetry_cell_setting     triclinic
_symmetry_space_group_name_H-M     'P -1'
_symmetry_space_group_name_Hall     '-P 1'
loop_
    _symmetry_equiv_pos_as_xyz
    'x, y, z'
    '-x, -y, -z'
_cell_length_a     11.7514(6)
_cell_length_b     14.1283(7)
_cell_length_c     16.1311(8)
_cell_angle_alpha     107.537(4)
_cell_angle_beta     101.924(4)
_cell_angle_gamma     100.138(4)
_cell_volume     2415.8(2)
_cell_formula_units_Z     4
_cell_measurement_reflns_used     2354
_cell_measurement_theta_min     1.68
_cell_measurement_theta_max     29.24
_cell_measurement_temperature     120(2)
_exptl_crystal_description     needle
_exptl_crystal_colour     colorless
_exptl_crystal_size_max     0.50
_exptl_crystal_size_mid     0.13
_exptl_crystal_size_min     0.11
_exptl_crystal_density_diffrn     1.794
_exptl_crystal_density_meas     ?
_exptl_crystal_density_method     'not measured'
_exptl_crystal_F_000     1260
_exptl_absorpt_coefficient_mu     6.611
_exptl_absorpt_correction_type     multi-scan
_exptl_absorpt_process_details     '(SADABS; Bruker, 1998)'
_exptl_absorpt_correction_T_min     0.379
_exptl_absorpt_correction_T_max     0.479
_exptl_special_details
;
;
_diffrn_ambient_temperature     120(2)
_diffrn_radiation_type     MoK\a
_diffrn_radiation_wavelength     0.71073
_diffrn_radiation_source     'fine-focus sealed tube'
_diffrn_radiation_monochromator     graphite
_diffrn_measurement_device_type     'Bruker SMART CCD area-detector'
_diffrn_measurement_method     '\f and \w'
_diffrn_detector_area_resol_mean     ?
_diffrn_reflns_number     27210
_diffrn_reflns_av_R_equivalents     0.0399
_diffrn_reflns_av_sigmaI/netI     0.0357
_diffrn_reflns_theta_min     1.68
_diffrn_reflns_theta_max     29.24
_diffrn_reflns_theta_full     29.24
_diffrn_measured_fraction_theta_max     0.987
_diffrn_measured_fraction_theta_full     0.987
_diffrn_reflns_limit_h_min     -16
_diffrn_reflns_limit_h_max     15
_diffrn_reflns_limit_k_min     -14
_diffrn_reflns_limit_k_max     19
_diffrn_reflns_limit_l_min     -22
_diffrn_reflns_limit_l_max     22
_diffrn_standards_number     0
_diffrn_standards_interval_count     ?
_diffrn_standards_interval_time     ?
_diffrn_standards_decay_%     ?
_refine_special_details
;
Refinement of <i>F</i>^2^ against ALL reflections. The weighted <i>R</i>-factor
<i>wR</i> and goodness of fit <i>S</i> are based on <i>F</i>^2^, conventional
<i>R</i>-factors <i>R</i> are based on <i>F</i>, with <i>F</i> set to zero for
negative <i>F</i>^2^. The threshold expression of <i>F</i>^2^ >
\s(<i>F</i>^2^) is used only for calculating <i>R</i>-factors(gt) <i>etc</i>.
and is not relevant to the choice of reflections for refinement.
<i>R</i>-factors based on <i>F</i>^2^ are statistically about twice as large
as those based on <i>F</i>, and <i>R</i>- factors based on ALL data will be
even larger.
;
_reflns_number_total     12974
_reflns_number_gt     11253
_reflns_threshold_expression     I>2\s(I)
_refine_ls_structure_factor_coef     Fsqd
_refine_ls_matrix_type     full
_refine_ls_R_factor_all     0.0423
_refine_ls_R_factor_gt     0.0330
_refine_ls_wR_factor_gt     0.0703
_refine_ls_wR_factor_ref     0.0737
_refine_ls_goodness_of_fit_ref     1.062
_refine_ls_restrained_S_all     1.062
_refine_ls_number_reflns     12974
_refine_ls_number_parameters     586
_refine_ls_number_restraints     0
_refine_ls_hydrogen_treatment     constr
_refine_ls_weighting_scheme     calc
_refine_ls_weighting_details
         'calc w=1/[\s^2^(Fo^2^)+(0.0284P)^2^+6.1108P] where P=(Fo^2^+2Fc^2^)/3'
_atom_sites_solution_hydrogens     geom
_atom_sites_solution_primary     direct
_atom_sites_solution_secondary     difmap
_refine_ls_shift/su_max     0.069
_refine_ls_shift/su_mean     0.004
_refine_diff_density_max     1.802
_refine_diff_density_min     -1.649
_refine_ls_extinction_method     none
_refine_ls_extinction_coef     ?
loop_
    _atom_type_symbol
    _atom_type_description
    _atom_type_scat_dispersion_real
    _atom_type_scat_dispersion_imag
    _atom_type_scat_source
    'C' 'C' 0.0033 0.0016
                         'International Tables Vol C Tables 4.2.6.8 and 6.1.1.4'
    'H' 'H' 0.0000 0.0000
                         'International Tables Vol C Tables 4.2.6.8 and 6.1.1.4'
    'N' 'N' 0.0061 0.0033
                         'International Tables Vol C Tables 4.2.6.8 and 6.1.1.4'
    'O' 'O' 0.0106 0.0060
                         'International Tables Vol C Tables 4.2.6.8 and 6.1.1.4'
    'Hg' 'Hg' -2.3894 9.2266
                         'International Tables Vol C Tables 4.2.6.8 and 6.1.1.4'
    'Cl' 'Cl' 0.1484 0.1585
                         'International Tables Vol C Tables 4.2.6.8 and 6.1.1.4'
_computing_data_collection     'SMART (Bruker, 1998)'
_computing_cell_refinement     'SAINT (Bruker, 1998)'
_computing_data_reduction     'SAINT (Bruker, 1998)'
_computing_structure_solution     'SHELXTL (Sheldrick, 2008)'
_computing_structure_refinement     'SHELXTL (Sheldrick, 2008)'
_computing_molecular_graphics     'ORTEP-3 for Windows (Farrugia, 1997)'
_computing_publication_material     'WinGX (Farrugia, 1999)'
loop_
    _atom_site_type_symbol
    _atom_site_label
    _atom_site_fract_x
    _atom_site_fract_y
    _atom_site_fract_z
    _atom_site_U_iso_or_equiv
    _atom_site_adp_type
    _atom_site_calc_flag
    _atom_site_refinement_flags
    _atom_site_occupancy
    _atom_site_disorder_assembly
    _atom_site_disorder_group
    Hg Hg1 0.275010(12) 0.652623(11) 0.240510(10) 0.02166(4) Uani d . 1 . .
    Hg Hg2 -0.094858(14) -0.153897(11) 0.658801(11) 0.02624(4) Uani d . 1 . .
    Cl Cl1 0.30469(10) 0.75429(10) 0.39530(8) 0.0404(3) Uani d . 1 . .
    Cl Cl2 0.43961(8) 0.62792(9) 0.17808(7) 0.0327(2) Uani d . 1 . .
    Cl Cl3 -0.17092(11) -0.11436(8) 0.79185(8) 0.0325(2) Uani d . 1 . .
    Cl Cl4 -0.01545(15) -0.30065(10) 0.62270(10) 0.0496(3) Uani d . 1 . .
    N N1 0.0961(3) 0.6705(2) 0.1589(2) 0.0177(6) Uani d . 1 . .
    N N2 0.1302(3) 0.4968(2) 0.1904(2) 0.0182(6) Uani d . 1 . .
    N N3 0.0021(3) 0.0072(2) 0.6640(2) 0.0199(6) Uani d . 1 . .
    N N4 -0.2087(3) -0.1175(2) 0.5423(2) 0.0223(6) Uani d . 1 . .
    N N5 0.4397(9) 0.6246(9) 0.6124(10) 0.148(5) Uani d . 1 . .
    C C1 0.1860(4) 0.8503(3) 0.1935(3) 0.0293(9) Uani d . 1 . .
    H H1A 0.2523 0.8372 0.1696 0.035 Uiso calc R 1 . .
    H H1B 0.2092 0.8648 0.2576 0.035 Uiso calc R 1 . .
    H H1C 0.1639 0.9082 0.1817 0.035 Uiso calc R 1 . .
    C C2 0.0812(3) 0.7580(3) 0.1493(3) 0.0208(7) Uani d . 1 . .
    C C3 -0.0296(3) 0.7638(3) 0.1013(3) 0.0197(7) Uani d . 1 . .
    H H3 -0.0383 0.8261 0.0961 0.024 Uiso calc R 1 . .
    C C4 -0.1262(3) 0.6783(3) 0.0617(2) 0.0176(6) Uani d . 1 . .
    C C5 -0.2449(3) 0.6878(3) 0.0150(2) 0.0188(7) Uani d . 1 . .
    C C6 -0.2503(3) 0.7394(3) -0.0462(3) 0.0230(7) Uani d . 1 . .
    H H6 -0.1796 0.7703 -0.0553 0.028 Uiso calc R 1 . .
    C C7 -0.3607(4) 0.7453(3) -0.0941(3) 0.0289(8) Uani d . 1 . .
    H H7 -0.3638 0.7788 -0.1358 0.035 Uiso calc R 1 . .
    C C8 -0.4654(4) 0.7006(3) -0.0789(3) 0.0337(10) Uani d . 1 . .
    H H8 -0.5395 0.7024 -0.1118 0.040 Uiso calc R 1 . .
    C C9 -0.4606(4) 0.6536(3) -0.0155(3) 0.0319(9) Uani d . 1 . .
    H H9 -0.5314 0.6261 -0.0044 0.038 Uiso calc R 1 . .
    C C10 -0.3521(3) 0.6467(3) 0.0319(3) 0.0217(7) Uani d . 1 . .
    H H10 -0.3499 0.6151 0.0748 0.026 Uiso calc R 1 . .
    C C11 -0.1092(3) 0.5835(3) 0.0690(2) 0.0164(6) Uani d . 1 . .
    C C12 -0.1984(3) 0.4878(3) 0.0245(2) 0.0184(6) Uani d . 1 . .
    H H12 -0.2705 0.4855 -0.0140 0.022 Uiso calc R 1 . .
    C C13 -0.1803(3) 0.4005(3) 0.0371(2) 0.0179(6) Uani d . 1 . .
    H H13 -0.2401 0.3396 0.0068 0.022 Uiso calc R 1 . .
    C C14 -0.0712(3) 0.3999(3) 0.0961(2) 0.0167(6) Uani d . 1 . .
    C C15 -0.0507(3) 0.3129(3) 0.1169(2) 0.0181(6) Uani d . 1 . .
    C C16 -0.1438(3) 0.2144(3) 0.0843(2) 0.0189(7) Uani d . 1 . .
    C C17 -0.2524(4) 0.2115(3) 0.1062(3) 0.0297(9) Uani d . 1 . .
    H H17 -0.2687 0.2723 0.1373 0.036 Uiso calc R 1 . .
    C C18 -0.3376(4) 0.1181(3) 0.0819(3) 0.0310(9) Uani d . 1 . .
    H H18 -0.4090 0.1166 0.0985 0.037 Uiso calc R 1 . .
    C C19 -0.3150(4) 0.0284(3) 0.0333(3) 0.0273(8) Uani d . 1 . .
    H H19 -0.3719 -0.0337 0.0162 0.033 Uiso calc R 1 . .
    C C20 -0.2078(4) 0.0306(3) 0.0099(3) 0.0250(8) Uani d . 1 . .
    H H20 -0.1933 -0.0299 -0.0238 0.030 Uiso calc R 1 . .
    C C21 -0.1224(4) 0.1227(3) 0.0367(3) 0.0227(7) Uani d . 1 . .
    H H21 -0.0495 0.1233 0.0227 0.027 Uiso calc R 1 . .
    C C22 0.0597(3) 0.3222(3) 0.1730(3) 0.0206(7) Uani d . 1 . .
    H H22 0.0748 0.2658 0.1874 0.025 Uiso calc R 1 . .
    C C23 0.1493(3) 0.4144(3) 0.2088(3) 0.0207(7) Uani d . 1 . .
    C C24 0.2690(4) 0.4243(3) 0.2706(3) 0.0296(9) Uani d . 1 . .
    H H24A 0.2807 0.4762 0.3283 0.035 Uiso calc R 1 . .
    H H24B 0.3319 0.4432 0.2446 0.035 Uiso calc R 1 . .
    H H24C 0.2708 0.3599 0.2786 0.035 Uiso calc R 1 . .
    C C25 0.0226(3) 0.4915(3) 0.1352(2) 0.0159(6) Uani d . 1 . .
    C C26 0.0040(3) 0.5840(3) 0.1205(2) 0.0156(6) Uani d . 1 . .
    C C27 0.1631(4) 0.0257(3) 0.7933(3) 0.0278(8) Uani d . 1 . .
    H H27A 0.1831 -0.0359 0.7622 0.033 Uiso calc R 1 . .
    H H27B 0.1092 0.0105 0.8275 0.033 Uiso calc R 1 . .
    H H27C 0.2352 0.0757 0.8334 0.033 Uiso calc R 1 . .
    C C28 0.1038(3) 0.0675(3) 0.7259(3) 0.0207(7) Uani d . 1 . .
    C C29 0.1490(3) 0.1676(3) 0.7296(2) 0.0217(7) Uani d . 1 . .
    H H29 0.2187 0.2088 0.7744 0.026 Uiso calc R 1 . .
    C C30 0.0927(3) 0.2067(3) 0.6684(2) 0.0191(7) Uani d . 1 . .
    C C31 0.1353(3) 0.3159(3) 0.6800(2) 0.0213(7) Uani d . 1 . .
    C C32 0.2585(4) 0.3629(3) 0.7060(3) 0.0277(8) Uani d . 1 . .
    H H32 0.3137 0.3245 0.7140 0.033 Uiso calc R 1 . .
    C C33 0.2994(4) 0.4670(3) 0.7202(3) 0.0349(10) Uani d . 1 . .
    H H33 0.3815 0.4975 0.7374 0.042 Uiso calc R 1 . .
    C C34 0.2177(5) 0.5249(3) 0.7088(3) 0.0347(10) Uani d . 1 . .
    H H34 0.2451 0.5941 0.7177 0.042 Uiso calc R 1 . .
    C C35 0.0944(4) 0.4795(3) 0.6839(3) 0.0314(9) Uani d . 1 . .
    H H35 0.0395 0.5184 0.6764 0.038 Uiso calc R 1 . .
    C C36 0.0540(4) 0.3758(3) 0.6703(3) 0.0256(8) Uani d . 1 . .
    H H36 -0.0282 0.3459 0.6544 0.031 Uiso calc R 1 . .
    C C37 -0.0097(3) 0.1394(3) 0.5972(2) 0.0177(6) Uani d . 1 . .
    C C38 -0.0654(3) 0.1650(3) 0.5221(2) 0.0196(7) Uani d . 1 . .
    H H38 -0.0310 0.2259 0.5157 0.024 Uiso calc R 1 . .
    C C39 -0.1681(3) 0.1012(3) 0.4602(2) 0.0201(7) Uani d . 1 . .
    H H39 -0.2031 0.1194 0.4119 0.024 Uiso calc R 1 . .
    C C40 -0.2237(3) 0.0064(3) 0.4677(2) 0.0198(7) Uani d . 1 . .
    C C41 -0.3364(3) -0.0594(3) 0.4072(3) 0.0234(7) Uani d . 1 . .
    C C42 -0.4089(3) -0.0290(3) 0.3382(3) 0.0259(8) Uani d . 1 . .
    C C43 -0.4422(4) 0.0639(4) 0.3615(3) 0.0339(10) Uani d . 1 . .
    H H43 -0.4161 0.1087 0.4212 0.041 Uiso calc R 1 . .
    C C44 -0.5136(4) 0.0894(4) 0.2963(3) 0.0393(11) Uani d . 1 . .
    H H44 -0.5376 0.1501 0.3129 0.047 Uiso calc R 1 . .
    C C45 -0.5494(4) 0.0260(4) 0.2071(3) 0.0339(10) Uani d . 1 . .
    H H45 -0.5960 0.0444 0.1634 0.041 Uiso calc R 1 . .
    C C46 -0.5156(4) -0.0659(4) 0.1825(3) 0.0323(9) Uani d . 1 . .
    H H46 -0.5394 -0.1088 0.1222 0.039 Uiso calc R 1 . .
    C C47 -0.4465(3) -0.0941(3) 0.2477(3) 0.0273(8) Uani d . 1 . .
    H H47 -0.4253 -0.1561 0.2311 0.033 Uiso calc R 1 . .
    C C48 -0.3771(4) -0.1520(3) 0.4168(3) 0.0283(8) Uani d . 1 . .
    H H48 -0.4494 -0.1964 0.3778 0.034 Uiso calc R 1 . .
    C C49 -0.3121(4) -0.1806(3) 0.4842(3) 0.0277(8) Uani d . 1 . .
    C C50 -0.3575(4) -0.2804(4) 0.4959(3) 0.0371(10) Uani d . 1 . .
    H H50A -0.3709 -0.2671 0.5546 0.045 Uiso calc R 1 . .
    H H50B -0.2990 -0.3198 0.4905 0.045 Uiso calc R 1 . .
    H H50C -0.4316 -0.3181 0.4502 0.045 Uiso calc R 1 . .
    C C51 -0.1652(3) -0.0261(3) 0.5351(2) 0.0189(7) Uani d . 1 . .
    C C52 -0.0537(3) 0.0409(3) 0.6004(2) 0.0184(6) Uani d . 1 . .
    C C53 0.2214(10) 0.5822(8) 0.5133(7) 0.096(3) Uani d . 1 . .
    H H53C 0.2079 0.5363 0.4526 0.115 Uiso calc R 1 . .
    H H53B 0.2049 0.6459 0.5119 0.115 Uiso calc R 1 . .
    H H53A 0.1691 0.5519 0.5421 0.115 Uiso calc R 1 . .
    C C54 0.3439(10) 0.6006(10) 0.5628(10) 0.114(4) Uani d . 1 . .
loop_
    _atom_site_aniso_label
    _atom_site_aniso_U_11
    _atom_site_aniso_U_22
    _atom_site_aniso_U_33
    _atom_site_aniso_U_12
    _atom_site_aniso_U_13
    _atom_site_aniso_U_23
    Hg1 0.01569(6) 0.01918(7) 0.02492(7) 0.00266(5) 0.00219(5) 0.00375(5)
    Hg2 0.03505(8) 0.02347(7) 0.02754(8) 0.01105(6) 0.01244(6) 0.01467(6)
    Cl1 0.0311(5) 0.0489(7) 0.0276(5) 0.0045(5) 0.0090(4) -0.0031(5)
    Cl2 0.0180(4) 0.0390(5) 0.0308(5) 0.0043(4) 0.0049(3) 0.0007(4)
    Cl3 0.0474(6) 0.0313(5) 0.0378(5) 0.0249(4) 0.0250(5) 0.0218(4)
    Cl4 0.0869(10) 0.0407(6) 0.0555(8) 0.0402(7) 0.0473(7) 0.0331(6)
    N1 0.0149(12) 0.0151(13) 0.0240(15) 0.0037(10) 0.0062(11) 0.0078(11)
    N2 0.0163(13) 0.0166(13) 0.0203(14) 0.0054(11) 0.0030(11) 0.0050(11)
    N3 0.0215(14) 0.0210(14) 0.0213(15) 0.0070(11) 0.0073(12) 0.0111(12)
    N4 0.0219(14) 0.0215(15) 0.0241(15) 0.0037(12) 0.0072(12) 0.0093(12)
    N5 0.092(6) 0.157(10) 0.279(15) 0.039(6) 0.091(9) 0.164(11)
    C1 0.0221(17) 0.0165(17) 0.043(2) -0.0005(14) 0.0027(16) 0.0093(16)
    C2 0.0188(15) 0.0178(16) 0.0235(17) 0.0024(13) 0.0060(13) 0.0052(13)
    C3 0.0197(15) 0.0154(15) 0.0249(17) 0.0043(12) 0.0079(13) 0.0072(13)
    C4 0.0161(14) 0.0188(16) 0.0199(16) 0.0049(12) 0.0065(12) 0.0083(13)
    C5 0.0180(15) 0.0175(15) 0.0225(17) 0.0071(12) 0.0085(13) 0.0060(13)
    C6 0.0235(17) 0.0196(16) 0.0293(19) 0.0069(14) 0.0083(15) 0.0118(15)
    C7 0.0288(19) 0.0268(19) 0.034(2) 0.0139(16) 0.0054(16) 0.0136(17)
    C8 0.0212(18) 0.027(2) 0.049(3) 0.0110(15) 0.0010(18) 0.0107(19)
    C9 0.0171(17) 0.032(2) 0.051(3) 0.0076(15) 0.0110(17) 0.018(2)
    C10 0.0185(16) 0.0196(16) 0.0303(19) 0.0079(13) 0.0081(14) 0.0106(14)
    C11 0.0161(14) 0.0177(15) 0.0164(15) 0.0046(12) 0.0058(12) 0.0063(12)
    C12 0.0168(14) 0.0162(15) 0.0204(16) 0.0032(12) 0.0024(12) 0.0064(13)
    C13 0.0162(14) 0.0163(15) 0.0191(16) 0.0026(12) 0.0029(12) 0.0054(12)
    C14 0.0168(14) 0.0148(15) 0.0185(15) 0.0026(12) 0.0065(12) 0.0056(12)
    C15 0.0190(15) 0.0150(15) 0.0228(17) 0.0051(12) 0.0096(13) 0.0073(13)
    C16 0.0190(15) 0.0151(15) 0.0219(16) 0.0031(12) 0.0021(13) 0.0084(13)
    C17 0.0238(18) 0.0223(18) 0.041(2) 0.0054(15) 0.0099(17) 0.0075(17)
    C18 0.0182(17) 0.026(2) 0.045(3) -0.0001(15) 0.0087(16) 0.0106(18)
    C19 0.0258(18) 0.0171(16) 0.030(2) -0.0028(14) -0.0057(15) 0.0093(15)
    C20 0.035(2) 0.0154(16) 0.0207(17) 0.0038(14) 0.0030(15) 0.0053(13)
    C21 0.0280(18) 0.0168(16) 0.0250(18) 0.0057(14) 0.0082(15) 0.0091(14)
    C22 0.0220(16) 0.0166(15) 0.0258(18) 0.0077(13) 0.0072(14) 0.0091(14)
    C23 0.0183(15) 0.0208(16) 0.0249(18) 0.0084(13) 0.0058(13) 0.0088(14)
    C24 0.0221(17) 0.0248(19) 0.038(2) 0.0076(15) -0.0004(16) 0.0106(17)
    C25 0.0145(14) 0.0168(15) 0.0158(15) 0.0053(12) 0.0038(12) 0.0043(12)
    C26 0.0161(14) 0.0136(14) 0.0152(14) 0.0032(12) 0.0047(12) 0.0026(12)
    C27 0.0296(19) 0.034(2) 0.0245(19) 0.0118(16) 0.0036(15) 0.0172(16)
    C28 0.0215(16) 0.0263(18) 0.0205(17) 0.0112(14) 0.0078(13) 0.0126(14)
    C29 0.0200(16) 0.0281(18) 0.0171(16) 0.0079(14) 0.0034(13) 0.0083(14)
    C30 0.0196(15) 0.0209(16) 0.0175(16) 0.0052(13) 0.0062(13) 0.0069(13)
    C31 0.0259(17) 0.0203(16) 0.0170(16) 0.0064(14) 0.0052(13) 0.0059(13)
    C32 0.0245(18) 0.0258(19) 0.0266(19) 0.0032(15) 0.0040(15) 0.0043(16)
    C33 0.036(2) 0.025(2) 0.032(2) -0.0025(17) 0.0045(18) 0.0037(17)
    C34 0.049(3) 0.0201(19) 0.030(2) 0.0033(17) 0.0117(19) 0.0041(16)
    C35 0.046(2) 0.0225(19) 0.030(2) 0.0138(17) 0.0155(19) 0.0087(16)
    C36 0.0290(19) 0.0240(18) 0.0257(19) 0.0084(15) 0.0090(15) 0.0096(15)
    C37 0.0192(15) 0.0211(16) 0.0150(15) 0.0079(13) 0.0063(12) 0.0066(13)
    C38 0.0230(16) 0.0190(16) 0.0199(16) 0.0084(13) 0.0064(13) 0.0093(13)
    C39 0.0221(16) 0.0259(17) 0.0151(15) 0.0097(14) 0.0033(13) 0.0105(13)
    C40 0.0189(15) 0.0195(16) 0.0180(16) 0.0046(13) 0.0046(13) 0.0026(13)
    C41 0.0191(16) 0.0274(19) 0.0229(18) 0.0055(14) 0.0050(14) 0.0084(15)
    C42 0.0171(16) 0.034(2) 0.0239(18) 0.0058(15) 0.0012(14) 0.0104(16)
    C43 0.029(2) 0.038(2) 0.029(2) 0.0138(18) -0.0002(17) 0.0058(18)
    C44 0.031(2) 0.046(3) 0.040(3) 0.018(2) 0.0034(19) 0.014(2)
    C45 0.0204(17) 0.048(3) 0.030(2) 0.0050(17) -0.0049(16) 0.020(2)
    C46 0.0191(17) 0.045(3) 0.0239(19) -0.0032(17) -0.0005(15) 0.0105(18)
    C47 0.0198(16) 0.033(2) 0.0257(19) 0.0022(15) 0.0051(14) 0.0090(16)
    C48 0.0242(18) 0.0262(19) 0.029(2) -0.0003(15) 0.0034(15) 0.0081(16)
    C49 0.0259(18) 0.0241(18) 0.029(2) -0.0012(15) 0.0079(15) 0.0072(16)
    C50 0.038(2) 0.031(2) 0.039(2) -0.0032(18) 0.0068(19) 0.0168(19)
    C51 0.0184(15) 0.0200(16) 0.0199(16) 0.0063(13) 0.0081(13) 0.0067(13)
    C52 0.0173(15) 0.0233(17) 0.0168(15) 0.0094(13) 0.0048(12) 0.0076(13)
    C53 0.132(9) 0.093(7) 0.089(6) 0.029(6) 0.055(6) 0.050(5)
    C54 0.083(6) 0.143(10) 0.176(12) 0.030(7) 0.061(8) 0.124(10)
_geom_special_details
;
All e.s.d.'s (except the e.s.d. in the dihedral angle between two l.s. planes)
are estimated using the full covariance matrix. The cell e.s.d.'s are taken
into account individually in the estimation of e.s.d.'s in distances, angles
and torsion angles; correlations between e.s.d.'s in cell parameters are only
used when they are defined by crystal symmetry. An approximate (isotropic)
treatment of cell e.s.d.'s is used for estimating e.s.d.'s involving l.s.
planes.
;
loop_
    _geom_bond_atom_site_label_1
    _geom_bond_atom_site_label_2
    _geom_bond_site_symmetry_2
    _geom_bond_distance
    _geom_bond_publ_flag
    Hg1 Cl2 . 2.3892(10) y
    Hg1 Cl1 . 2.3921(11) y
    Hg2 Cl4 . 2.3847(12) y
    Hg2 Cl3 . 2.4420(11) y
    N1 Hg1 . 2.337(3) y
    N2 Hg1 . 2.331(3) y
    N3 Hg2 . 2.328(3) y
    N4 Hg2 . 2.319(3) y
    C1 C2 . 1.496(5) ?
    C1 H1A . 0.9600 ?
    C1 H1B . 0.9600 ?
    C1 H1C . 0.9600 ?
    C2 N1 . 1.328(5) ?
    C2 C3 . 1.400(5) ?
    C3 C4 . 1.382(5) ?
    C3 H3 . 0.9300 ?
    C4 C11 . 1.423(5) ?
    C4 C5 . 1.491(5) ?
    C5 C6 . 1.391(5) ?
    C5 C10 . 1.406(5) ?
    C6 C7 . 1.396(5) ?
    C6 H6 . 0.9300 ?
    C7 C8 . 1.386(6) ?
    C7 H7 . 0.9300 ?
    C8 C9 . 1.373(7) ?
    C8 H8 . 0.9300 ?
    C9 C10 . 1.381(5) ?
    C9 H9 . 0.9300 ?
    C10 H10 . 0.9300 ?
    C11 C26 . 1.414(5) ?
    C11 C12 . 1.430(5) ?
    C12 C13 . 1.354(5) ?
    C12 H12 . 0.9300 ?
    C13 C14 . 1.433(5) ?
    C13 H13 . 0.9300 ?
    C14 C15 . 1.415(5) ?
    C14 C25 . 1.416(4) ?
    C15 C22 . 1.380(5) ?
    C15 C16 . 1.482(5) ?
    C16 C21 . 1.388(5) ?
    C16 C17 . 1.390(5) ?
    C17 C18 . 1.400(5) ?
    C17 H17 . 0.9300 ?
    C18 C19 . 1.376(6) ?
    C18 H18 . 0.9300 ?
    C19 C20 . 1.386(6) ?
    C19 H19 . 0.9300 ?
    C20 C21 . 1.382(5) ?
    C20 H20 . 0.9300 ?
    C21 H21 . 0.9300 ?
    C22 C23 . 1.398(5) ?
    C22 H22 . 0.9300 ?
    C23 N2 . 1.328(5) ?
    C23 C24 . 1.503(5) ?
    C24 H24A . 0.9600 ?
    C24 H24B . 0.9600 ?
    C24 H24C . 0.9600 ?
    C25 N2 . 1.364(4) ?
    C25 C26 . 1.442(5) ?
    C26 N1 . 1.359(4) ?
    C27 C28 . 1.496(5) ?
    C27 H27A . 0.9600 ?
    C27 H27B . 0.9600 ?
    C27 H27C . 0.9600 ?
    C28 N3 . 1.336(5) ?
    C28 C29 . 1.399(6) ?
    C29 C30 . 1.380(5) ?
    C29 H29 . 0.9300 ?
    C30 C37 . 1.428(5) ?
    C30 C31 . 1.477(5) ?
    C31 C32 . 1.399(5) ?
    C31 C36 . 1.399(6) ?
    C32 C33 . 1.396(6) ?
    C32 H32 . 0.9300 ?
    C33 C34 . 1.384(7) ?
    C33 H33 . 0.9300 ?
    C34 C35 . 1.396(7) ?
    C34 H34 . 0.9300 ?
    C35 C36 . 1.393(6) ?
    C35 H35 . 0.9300 ?
    C36 H36 . 0.9300 ?
    C37 C52 . 1.416(5) ?
    C37 C38 . 1.431(5) ?
    C38 C39 . 1.357(5) ?
    C38 H38 . 0.9300 ?
    C39 C40 . 1.435(5) ?
    C39 H39 . 0.9300 ?
    C40 C51 . 1.403(5) ?
    C40 C41 . 1.434(5) ?
    C41 C48 . 1.378(6) ?
    C41 C42 . 1.474(6) ?
    C42 C47 . 1.398(6) ?
    C42 C43 . 1.401(6) ?
    C43 C44 . 1.382(6) ?
    C43 H43 . 0.9300 ?
    C44 C45 . 1.374(7) ?
    C44 H44 . 0.9300 ?
    C45 C46 . 1.392(7) ?
    C45 H45 . 0.9300 ?
    C46 C47 . 1.392(6) ?
    C46 H46 . 0.9300 ?
    C47 H47 . 0.9300 ?
    C48 C49 . 1.399(6) ?
    C48 H48 . 0.9300 ?
    C49 N4 . 1.339(5) ?
    C49 C50 . 1.499(6) ?
    C50 H50A . 0.9600 ?
    C50 H50B . 0.9600 ?
    C50 H50C . 0.9600 ?
    C51 N4 . 1.351(5) ?
    C51 C52 . 1.454(5) ?
    C52 N3 . 1.355(5) ?
    C53 C54 . 1.430(15) ?
    C53 H53C . 0.9600 ?
    C53 H53B . 0.9600 ?
    C53 H53A . 0.9600 ?
    C54 N5 . 1.163(15) ?
loop_
    _geom_angle_atom_site_label_1
    _geom_angle_atom_site_label_2
    _geom_angle_atom_site_label_3
    _geom_angle_site_symmetry_1
    _geom_angle_site_symmetry_3
    _geom_angle
    _geom_angle_publ_flag
    N2 Hg1 N1 . . 71.59(10) y
    N2 Hg1 Cl2 . . 109.36(8) y
    N1 Hg1 Cl2 . . 122.71(8) y
    N2 Hg1 Cl1 . . 113.98(8) y
    N1 Hg1 Cl1 . . 106.46(8) y
    Cl2 Hg1 Cl1 . . 122.09(4) y
    N4 Hg2 N3 . . 72.04(11) y
    N4 Hg2 Cl4 . . 118.96(9) y
    N3 Hg2 Cl4 . . 123.84(9) y
    N4 Hg2 Cl3 . . 111.86(9) y
    N3 Hg2 Cl3 . . 103.17(8) y
    Cl4 Hg2 Cl3 . . 118.10(4) y
    C26 N1 Hg1 . . 115.7(2) ?
    C23 N2 C25 . . 119.9(3) ?
    C23 N2 Hg1 . . 124.0(2) ?
    C25 N2 Hg1 . . 116.0(2) ?
    C28 N3 C52 . . 119.6(3) ?
    C28 N3 Hg2 . . 124.7(3) ?
    C52 N3 Hg2 . . 115.6(2) ?
    C49 N4 C51 . . 120.0(4) ?
    C49 N4 Hg2 . . 124.0(3) ?
    C51 N4 Hg2 . . 116.0(2) ?
    C2 C1 H1A . . 109.5 ?
    C2 C1 H1B . . 109.5 ?
    H1A C1 H1B . . 109.5 ?
    C2 C1 H1C . . 109.5 ?
    H1A C1 H1C . . 109.5 ?
    H1B C1 H1C . . 109.5 ?
    N1 C2 C3 . . 121.0(3) ?
    N1 C2 C1 . . 117.6(3) ?
    C3 C2 C1 . . 121.4(3) ?
    C4 C3 C2 . . 120.9(3) ?
    C4 C3 H3 . . 119.5 ?
    C2 C3 H3 . . 119.5 ?
    C3 C4 C11 . . 118.2(3) ?
    C3 C4 C5 . . 119.8(3) ?
    C11 C4 C5 . . 122.0(3) ?
    C6 C5 C10 . . 118.8(3) ?
    C6 C5 C4 . . 119.5(3) ?
    C10 C5 C4 . . 121.7(3) ?
    C5 C6 C7 . . 120.8(4) ?
    C5 C6 H6 . . 119.6 ?
    C7 C6 H6 . . 119.6 ?
    C8 C7 C6 . . 119.2(4) ?
    C8 C7 H7 . . 120.4 ?
    C6 C7 H7 . . 120.4 ?
    C9 C8 C7 . . 120.4(4) ?
    C9 C8 H8 . . 119.8 ?
    C7 C8 H8 . . 119.8 ?
    C8 C9 C10 . . 120.9(4) ?
    C8 C9 H9 . . 119.6 ?
    C10 C9 H9 . . 119.6 ?
    C9 C10 C5 . . 119.8(4) ?
    C9 C10 H10 . . 120.1 ?
    C5 C10 H10 . . 120.1 ?
    C26 C11 C4 . . 117.7(3) ?
    C26 C11 C12 . . 118.5(3) ?
    C4 C11 C12 . . 123.7(3) ?
    C13 C12 C11 . . 121.6(3) ?
    C13 C12 H12 . . 119.2 ?
    C11 C12 H12 . . 119.2 ?
    C12 C13 C14 . . 121.5(3) ?
    C12 C13 H13 . . 119.3 ?
    C14 C13 H13 . . 119.3 ?
    C15 C14 C25 . . 117.8(3) ?
    C15 C14 C13 . . 124.0(3) ?
    C25 C14 C13 . . 118.2(3) ?
    C22 C15 C14 . . 118.1(3) ?
    C22 C15 C16 . . 118.9(3) ?
    C14 C15 C16 . . 123.0(3) ?
    C21 C16 C17 . . 118.5(3) ?
    C21 C16 C15 . . 121.4(3) ?
    C17 C16 C15 . . 120.0(3) ?
    C16 C17 C18 . . 120.8(4) ?
    C16 C17 H17 . . 119.6 ?
    C18 C17 H17 . . 119.6 ?
    C19 C18 C17 . . 119.5(4) ?
    C19 C18 H18 . . 120.2 ?
    C17 C18 H18 . . 120.2 ?
    C18 C19 C20 . . 120.2(4) ?
    C18 C19 H19 . . 119.9 ?
    C20 C19 H19 . . 119.9 ?
    C21 C20 C19 . . 119.9(4) ?
    C21 C20 H20 . . 120.0 ?
    C19 C20 H20 . . 120.0 ?
    C20 C21 C16 . . 121.0(4) ?
    C20 C21 H21 . . 119.5 ?
    C16 C21 H21 . . 119.5 ?
    C15 C22 C23 . . 121.5(3) ?
    C15 C22 H22 . . 119.2 ?
    C23 C22 H22 . . 119.2 ?
    N2 C23 C22 . . 120.8(3) ?
    N2 C23 C24 . . 118.0(3) ?
    C22 C23 C24 . . 121.3(3) ?
    C23 C24 H24A . . 109.5 ?
    C23 C24 H24B . . 109.5 ?
    H24A C24 H24B . . 109.5 ?
    C23 C24 H24C . . 109.5 ?
    H24A C24 H24C . . 109.5 ?
    H24B C24 H24C . . 109.5 ?
    N2 C25 C14 . . 122.0(3) ?
    N2 C25 C26 . . 117.9(3) ?
    C14 C25 C26 . . 120.1(3) ?
    N1 C26 C11 . . 121.8(3) ?
    N1 C26 C25 . . 118.5(3) ?
    C11 C26 C25 . . 119.6(3) ?
    C28 C27 H27A . . 109.5 ?
    C28 C27 H27B . . 109.5 ?
    H27A C27 H27B . . 109.5 ?
    C28 C27 H27C . . 109.5 ?
    H27A C27 H27C . . 109.5 ?
    H27B C27 H27C . . 109.5 ?
    N3 C28 C29 . . 120.8(3) ?
    N3 C28 C27 . . 117.4(3) ?
    C29 C28 C27 . . 121.7(3) ?
    C30 C29 C28 . . 121.6(3) ?
    C30 C29 H29 . . 119.2 ?
    C28 C29 H29 . . 119.2 ?
    C29 C30 C37 . . 117.7(3) ?
    C29 C30 C31 . . 120.1(3) ?
    C37 C30 C31 . . 122.1(3) ?
    C32 C31 C36 . . 118.6(4) ?
    C32 C31 C30 . . 120.4(4) ?
    C36 C31 C30 . . 121.0(3) ?
    C33 C32 C31 . . 120.7(4) ?
    C33 C32 H32 . . 119.7 ?
    C31 C32 H32 . . 119.7 ?
    C34 C33 C32 . . 120.1(4) ?
    C34 C33 H33 . . 120.0 ?
    C32 C33 H33 . . 120.0 ?
    C33 C34 C35 . . 120.1(4) ?
    C33 C34 H34 . . 120.0 ?
    C35 C34 H34 . . 120.0 ?
    C36 C35 C34 . . 119.7(4) ?
    C36 C35 H35 . . 120.1 ?
    C34 C35 H35 . . 120.1 ?
    C35 C36 C31 . . 120.9(4) ?
    C35 C36 H36 . . 119.6 ?
    C31 C36 H36 . . 119.6 ?
    C52 C37 C30 . . 117.3(3) ?
    C52 C37 C38 . . 119.2(3) ?
    C30 C37 C38 . . 123.4(3) ?
    C39 C38 C37 . . 120.7(3) ?
    C39 C38 H38 . . 119.6 ?
    C37 C38 H38 . . 119.6 ?
    C38 C39 C40 . . 121.2(3) ?
    C38 C39 H39 . . 119.4 ?
    C40 C39 H39 . . 119.4 ?
    C51 C40 C41 . . 117.7(3) ?
    C51 C40 C39 . . 119.5(3) ?
    C41 C40 C39 . . 122.8(3) ?
    C48 C41 C40 . . 117.8(4) ?
    C48 C41 C42 . . 120.4(4) ?
    C40 C41 C42 . . 121.8(4) ?
    C47 C42 C43 . . 118.9(4) ?
    C47 C42 C41 . . 119.8(4) ?
    C43 C42 C41 . . 121.3(4) ?
    C44 C43 C42 . . 120.5(4) ?
    C44 C43 H43 . . 119.8 ?
    C42 C43 H43 . . 119.8 ?
    C45 C44 C43 . . 120.6(5) ?
    C45 C44 H44 . . 119.7 ?
    C43 C44 H44 . . 119.7 ?
    C44 C45 C46 . . 119.7(4) ?
    C44 C45 H45 . . 120.1 ?
    C46 C45 H45 . . 120.1 ?
    C47 C46 C45 . . 120.4(4) ?
    C47 C46 H46 . . 119.8 ?
    C45 C46 H46 . . 119.8 ?
    C46 C47 C42 . . 119.9(4) ?
    C46 C47 H47 . . 120.0 ?
    C42 C47 H47 . . 120.0 ?
    C41 C48 C49 . . 121.3(4) ?
    C41 C48 H48 . . 119.3 ?
    C49 C48 H48 . . 119.3 ?
    N4 C49 C48 . . 120.6(4) ?
    N4 C49 C50 . . 117.9(4) ?
    C48 C49 C50 . . 121.4(4) ?
    C49 C50 H50A . . 109.5 ?
    C49 C50 H50B . . 109.5 ?
    H50A C50 H50B . . 109.5 ?
    C49 C50 H50C . . 109.5 ?
    H50A C50 H50C . . 109.5 ?
    H50B C50 H50C . . 109.5 ?
    N4 C51 C40 . . 122.5(3) ?
    N4 C51 C52 . . 118.3(3) ?
    C40 C51 C52 . . 119.2(3) ?
    N3 C52 C37 . . 122.6(3) ?
    N3 C52 C51 . . 118.1(3) ?
    C37 C52 C51 . . 119.3(3) ?
    C54 C53 H53C . . 109.4 ?
    C54 C53 H53B . . 109.5 ?
    H53C C53 H53B . . 109.5 ?
    C54 C53 H53A . . 109.5 ?
    H53C C53 H53A . . 109.5 ?
    H53B C53 H53A . . 109.5 ?
    N5 C54 C53 . . 170.9(16) ?
    C2 N1 C26 . . 120.3(3) ?
    C2 N1 Hg1 . . 124.0(2) ?
loop_
    _geom_torsion_atom_site_label_1
    _geom_torsion_atom_site_label_2
    _geom_torsion_atom_site_label_3
    _geom_torsion_atom_site_label_4
    _geom_torsion_site_symmetry_1
    _geom_torsion_site_symmetry_2
    _geom_torsion_site_symmetry_3
    _geom_torsion_site_symmetry_4
    _geom_torsion
    _geom_torsion_publ_flag
    N1 C2 C3 C4 . . . . -0.7(6) ?
    C1 C2 C3 C4 . . . . -179.3(4) ?
    C2 C3 C4 C11 . . . . -1.5(5) ?
    C2 C3 C4 C5 . . . . 176.9(3) ?
    C3 C4 C5 C6 . . . . 47.8(5) ?
    C11 C4 C5 C6 . . . . -133.8(4) ?
    C3 C4 C5 C10 . . . . -131.5(4) ?
    C11 C4 C5 C10 . . . . 46.9(5) ?
    C10 C5 C6 C7 . . . . -3.7(6) ?
    C4 C5 C6 C7 . . . . 176.9(4) ?
    C5 C6 C7 C8 . . . . 1.2(6) ?
    C6 C7 C8 C9 . . . . 1.9(7) ?
    C7 C8 C9 C10 . . . . -2.3(7) ?
    C8 C9 C10 C5 . . . . -0.3(7) ?
    C6 C5 C10 C9 . . . . 3.3(6) ?
    C4 C5 C10 C9 . . . . -177.4(4) ?
    C3 C4 C11 C26 . . . . 3.1(5) ?
    C5 C4 C11 C26 . . . . -175.3(3) ?
    C3 C4 C11 C12 . . . . -174.3(3) ?
    C5 C4 C11 C12 . . . . 7.3(6) ?
    C26 C11 C12 C13 . . . . 5.9(5) ?
    C4 C11 C12 C13 . . . . -176.7(4) ?
    C11 C12 C13 C14 . . . . 0.4(6) ?
    C12 C13 C14 C15 . . . . 175.3(4) ?
    C12 C13 C14 C25 . . . . -5.5(5) ?
    C25 C14 C15 C22 . . . . -0.8(5) ?
    C13 C14 C15 C22 . . . . 178.4(3) ?
    C25 C14 C15 C16 . . . . 176.6(3) ?
    C13 C14 C15 C16 . . . . -4.2(6) ?
    C22 C15 C16 C21 . . . . -57.1(5) ?
    C14 C15 C16 C21 . . . . 125.5(4) ?
    C22 C15 C16 C17 . . . . 118.7(4) ?
    C14 C15 C16 C17 . . . . -58.7(5) ?
    C21 C16 C17 C18 . . . . 0.9(6) ?
    C15 C16 C17 C18 . . . . -175.0(4) ?
    C16 C17 C18 C19 . . . . -2.1(7) ?
    C17 C18 C19 C20 . . . . 1.1(7) ?
    C18 C19 C20 C21 . . . . 1.1(6) ?
    C19 C20 C21 C16 . . . . -2.3(6) ?
    C17 C16 C21 C20 . . . . 1.3(6) ?
    C15 C16 C21 C20 . . . . 177.2(4) ?
    C14 C15 C22 C23 . . . . 0.1(6) ?
    C16 C15 C22 C23 . . . . -177.4(4) ?
    C15 C22 C23 N2 . . . . 0.7(6) ?
    C15 C22 C23 C24 . . . . 179.4(4) ?
    C15 C14 C25 N2 . . . . 0.8(5) ?
    C13 C14 C25 N2 . . . . -178.4(3) ?
    C15 C14 C25 C26 . . . . -176.4(3) ?
    C13 C14 C25 C26 . . . . 4.3(5) ?
    C4 C11 C26 N1 . . . . -2.7(5) ?
    C12 C11 C26 N1 . . . . 174.9(3) ?
    C4 C11 C26 C25 . . . . 175.5(3) ?
    C12 C11 C26 C25 . . . . -6.9(5) ?
    N2 C25 C26 N1 . . . . 2.8(5) ?
    C14 C25 C26 N1 . . . . -179.8(3) ?
    N2 C25 C26 C11 . . . . -175.5(3) ?
    C14 C25 C26 C11 . . . . 1.8(5) ?
    N3 C28 C29 C30 . . . . -1.9(6) ?
    C27 C28 C29 C30 . . . . -178.7(4) ?
    C28 C29 C30 C37 . . . . -3.8(5) ?
    C28 C29 C30 C31 . . . . 173.5(4) ?
    C29 C30 C31 C32 . . . . 41.6(5) ?
    C37 C30 C31 C32 . . . . -141.2(4) ?
    C29 C30 C31 C36 . . . . -134.9(4) ?
    C37 C30 C31 C36 . . . . 42.3(5) ?
    C36 C31 C32 C33 . . . . -1.2(6) ?
    C30 C31 C32 C33 . . . . -177.7(4) ?
    C31 C32 C33 C34 . . . . 0.2(7) ?
    C32 C33 C34 C35 . . . . 0.6(7) ?
    C33 C34 C35 C36 . . . . -0.3(7) ?
    C34 C35 C36 C31 . . . . -0.8(7) ?
    C32 C31 C36 C35 . . . . 1.6(6) ?
    C30 C31 C36 C35 . . . . 178.1(4) ?
    C29 C30 C37 C52 . . . . 6.7(5) ?
    C31 C30 C37 C52 . . . . -170.5(3) ?
    C29 C30 C37 C38 . . . . -170.5(3) ?
    C31 C30 C37 C38 . . . . 12.2(6) ?
    C52 C37 C38 C39 . . . . 8.0(5) ?
    C30 C37 C38 C39 . . . . -174.8(4) ?
    C37 C38 C39 C40 . . . . -0.2(6) ?
    C38 C39 C40 C51 . . . . -6.2(6) ?
    C38 C39 C40 C41 . . . . 175.6(4) ?
    C51 C40 C41 C48 . . . . -2.7(5) ?
    C39 C40 C41 C48 . . . . 175.5(4) ?
    C51 C40 C41 C42 . . . . 175.7(4) ?
    C39 C40 C41 C42 . . . . -6.1(6) ?
    C48 C41 C42 C47 . . . . -54.9(6) ?
    C40 C41 C42 C47 . . . . 126.7(4) ?
    C48 C41 C42 C43 . . . . 124.6(5) ?
    C40 C41 C42 C43 . . . . -53.8(6) ?
    C47 C42 C43 C44 . . . . 1.6(7) ?
    C41 C42 C43 C44 . . . . -177.8(4) ?
    C42 C43 C44 C45 . . . . -2.4(8) ?
    C43 C44 C45 C46 . . . . 1.4(8) ?
    C44 C45 C46 C47 . . . . 0.4(7) ?
    C45 C46 C47 C42 . . . . -1.1(6) ?
    C43 C42 C47 C46 . . . . 0.1(6) ?
    C41 C42 C47 C46 . . . . 179.6(4) ?
    C40 C41 C48 C49 . . . . 1.0(6) ?
    C42 C41 C48 C49 . . . . -177.4(4) ?
    C41 C48 C49 N4 . . . . 1.0(7) ?
    C41 C48 C49 C50 . . . . 178.8(4) ?
    C41 C40 C51 N4 . . . . 2.6(5) ?
    C39 C40 C51 N4 . . . . -175.7(3) ?
    C41 C40 C51 C52 . . . . -177.0(3) ?
    C39 C40 C51 C52 . . . . 4.7(5) ?
    C30 C37 C52 N3 . . . . -4.5(5) ?
    C38 C37 C52 N3 . . . . 172.9(3) ?
    C30 C37 C52 C51 . . . . 173.3(3) ?
    C38 C37 C52 C51 . . . . -9.3(5) ?
    N4 C51 C52 N3 . . . . 1.3(5) ?
    C40 C51 C52 N3 . . . . -179.0(3) ?
    N4 C51 C52 C37 . . . . -176.7(3) ?
    C40 C51 C52 C37 . . . . 3.0(5) ?
    C3 C2 N1 C26 . . . . 1.2(6) ?
    C1 C2 N1 C26 . . . . 179.8(4) ?
    C3 C2 N1 Hg1 . . . . -178.3(3) ?
    C1 C2 N1 Hg1 . . . . 0.2(5) ?
    C11 C26 N1 C2 . . . . 0.5(5) ?
    C25 C26 N1 C2 . . . . -177.8(3) ?
    C11 C26 N1 Hg1 . . . . -179.8(3) ?
    C25 C26 N1 Hg1 . . . . 1.9(4) ?
    C22 C23 N2 C25 . . . . -0.7(6) ?
    C24 C23 N2 C25 . . . . -179.4(3) ?
    C22 C23 N2 Hg1 . . . . -177.2(3) ?
    C24 C23 N2 Hg1 . . . . 4.1(5) ?
    C14 C25 N2 C23 . . . . 0.0(5) ?
    C26 C25 N2 C23 . . . . 177.3(3) ?
    C14 C25 N2 Hg1 . . . . 176.7(3) ?
    C26 C25 N2 Hg1 . . . . -6.0(4) ?
    C29 C28 N3 C52 . . . . 4.4(5) ?
    C27 C28 N3 C52 . . . . -178.7(3) ?
    C29 C28 N3 Hg2 . . . . -173.2(3) ?
    C27 C28 N3 Hg2 . . . . 3.7(5) ?
    C37 C52 N3 C28 . . . . -1.1(5) ?
    C51 C52 N3 C28 . . . . -179.0(3) ?
    C37 C52 N3 Hg2 . . . . 176.7(3) ?
    C51 C52 N3 Hg2 . . . . -1.2(4) ?
    C48 C49 N4 C51 . . . . -1.2(6) ?
    C50 C49 N4 C51 . . . . -179.1(4) ?
    C48 C49 N4 Hg2 . . . . 178.5(3) ?
    C50 C49 N4 Hg2 . . . . 0.7(6) ?
    C40 C51 N4 C49 . . . . -0.6(6) ?
    C52 C51 N4 C49 . . . . 179.0(4) ?
    C40 C51 N4 Hg2 . . . . 179.6(3) ?
    C52 C51 N4 Hg2 . . . . -0.7(4) ?
    C23 N2 Hg1 N1 . . . . -178.4(3) ?
    C25 N2 Hg1 N1 . . . . 5.0(2) ?
    C23 N2 Hg1 Cl2 . . . . 62.5(3) ?
    C25 N2 Hg1 Cl2 . . . . -114.1(2) ?
    C23 N2 Hg1 Cl1 . . . . -78.1(3) ?
    C25 N2 Hg1 Cl1 . . . . 105.3(2) ?
    C2 N1 Hg1 N2 . . . . 176.1(3) ?
    C26 N1 Hg1 N2 . . . . -3.6(2) ?
    C2 N1 Hg1 Cl2 . . . . -82.3(3) ?
    C26 N1 Hg1 Cl2 . . . . 98.1(2) ?
    C2 N1 Hg1 Cl1 . . . . 65.7(3) ?
    C26 N1 Hg1 Cl1 . . . . -113.9(2) ?
    C49 N4 Hg2 N3 . . . . -179.7(3) ?
    C51 N4 Hg2 N3 . . . . 0.1(3) ?
    C49 N4 Hg2 Cl4 . . . . 61.0(3) ?
    C51 N4 Hg2 Cl4 . . . . -119.2(3) ?
    C49 N4 Hg2 Cl3 . . . . -82.3(3) ?
    C51 N4 Hg2 Cl3 . . . . 97.5(3) ?
    C28 N3 Hg2 N4 . . . . 178.3(3) ?
    C52 N3 Hg2 N4 . . . . 0.6(2) ?
    C28 N3 Hg2 Cl4 . . . . -68.4(3) ?
    C52 N3 Hg2 Cl4 . . . . 113.9(2) ?
    C28 N3 Hg2 Cl3 . . . . 69.3(3) ?
    C52 N3 Hg2 Cl3 . . . . -108.5(2) ?
data_global
_journal_date_recd_electronic     2009-06-19
_journal_date_accepted     2009-06-23
_journal_name_full     'Acta Crystallographica, Section E'
_journal_year     2009
_journal_volume     65
_journal_issue      8
_journal_page_first     m848
_journal_page_last     m849
_journal_paper_category     QM
_journal_coeditor_code     HK2718
_publ_contact_author
;
  'Alizadeh, Robabeh'
   Damghan University of Basic Sciences,
   School of Chemistry,
   Damghan
   Iran
;
_publ_contact_author_email     'robabeh_alizadeh@yahoo.com'
_publ_contact_author_fax     '0098 0232 5235431'
_publ_contact_author_phone     '0098 0232 5533051-6'
_publ_section_title
;\
Dichlorido(2,9-dimethyl-4,7-diphenyl-1,10-phenanthroline-\k^2^<i>N</i>,\
<i>N</i>')mercury(II) acetonitrile hemisolvate
;
loop_
    _publ_author_name
    _publ_author_address
    'Ahmadi, Roya'
;      Islamic Azad University,
       Shahr-e-Rey Branch,
       Tehran
       Iran
;
    'Kalateh, Khadijeh'
;      Islamic Azad University,
       Shahr-e-Rey Branch,
       Tehran
       Iran
;
    'Alizadeh, Robabeh'
;      School of Chemistry,
       Damghan University of Basic Sciences,
       Damghan
       Iran
;
    'Khoshtarkib, Zeinab'
;      Islamic Azad University,
       Shahr-e-Rey Branch,
       Tehran
       Iran
;
    'Amani, Vahid'
;      Islamic Azad University,
       Shahr-e-Rey Branch,
       Tehran
       Iran
;
