# Supplementary material for: Dichlorido(2,9-dimethyl-4,7-diphenyl-1,10-phenanthroline-κ2 N,N′)mercury(II) acetonitrile hemisolvate
Source: Acta Crystallogr Sect E Struct Rep Online. 2009 Jul 1;65(Pt 8):m848–9. doi: 10.1107/S1600536809024180 (PMC2977193; doi:10.1107/S1600536809024180)
Supplement: Supplementary file 2 [file e-65-0m848-Isup2.hkl]

#
# h,k,l, Fc-squared, Fo-squared, sigma(Fo-squared) and status flag
#
data_I
_shelx_title ' KH391 SAFARI'
_shelx_refln_list_code          4
_shelx_F_calc_maximum      313.10
_exptl_crystal_F_000      1904.00
_reflns_d_resolution_high  0.7275
 
loop_
 _symmetry_equiv_pos_as_xyz
 'x, y, z'
 '-x, -y, -z'
 
_cell_length_a    11.7514
_cell_length_b    14.1283
_cell_length_c    16.1311
_cell_angle_alpha 107.537
_cell_angle_beta  101.924
_cell_angle_gamma 100.138
 
_shelx_F_squared_multiplier     1.000
 
loop_
 _refln_index_h
 _refln_index_k
 _refln_index_l
 _refln_F_squared_calc
 _refln_F_squared_meas
 _refln_F_squared_sigma
 _refln_observed_status
   1   0   0    47774.40    48372.70    270.19 o
   2   0   0     6099.90     5438.99     83.93 o
   3   0   0       23.13       36.64     49.55 o
   4   0   0      673.20      679.58     55.60 o
   5   0   0    34245.17    34554.59    128.81 o
   6   0   0    14883.71    14648.21    141.73 o
   7   0   0     5406.67     5567.14     97.93 o
   8   0   0       46.34       97.07     53.68 o
   9   0   0      370.78      429.59     80.17 o
  10   0   0     1309.79     1381.84     50.19 o
  11   0   0    16489.43    16989.44    185.44 o
  12   0   0      103.69      205.15     48.02 o
  13   0   0     1311.18     1376.54     54.14 o
  14   0   0      331.22      384.94     50.86 o
  15   0   0       72.88      122.84     62.60 o
 -15   1   0     2215.57     2265.29     67.74 o
 -14   1   0      343.34      450.35     79.88 o
 -13   1   0     9062.35     9508.42    190.86 o
 -12   1   0      391.88      427.37     54.22 o
 -11   1   0      145.77       96.01     74.02 o
 -10   1   0     6485.17     6521.98    112.16 o
  -9   1   0     2279.71     2410.78     51.27 o
  -8   1   0    26629.49    26353.81    101.91 o
  -7   1   0    15411.60    15317.27     86.78 o
  -6   1   0     8177.68     8257.71     75.11 o
  -5   1   0     4319.37     4263.31     86.43 o
  -4   1   0    15949.62    15125.28    166.28 o
  -3   1   0    14803.21    14532.12    178.97 o
  -2   1   0    66612.66    66797.65   1074.21 o
  -1   1   0     1019.19     1305.71    125.58 o
   1   1   0     4161.56     4336.87     93.00 o
   2   1   0     2443.43     2692.01     75.60 o
   3   1   0    98032.41    94412.71    474.35 o
   4   1   0    15345.08    14967.81    111.80 o
   5   1   0     8119.21     8390.80     90.90 o
   6   1   0      919.43      742.66     43.16 o
   7   1   0     2750.53     2830.54     74.64 o
   8   1   0    10902.85    10747.32    135.85 o
   9   1   0     4769.37     4907.52    125.19 o
  10   1   0       29.51       59.12     40.90 o
  11   1   0      658.59      760.06     56.77 o
  12   1   0     3431.96     3514.98     65.19 o
  13   1   0      172.18      220.02     57.06 o
  14   1   0     5290.59     5848.21    182.25 o
  15   1   0      234.20      162.17    138.00 o
 -15   2   0     1659.70     1758.22     65.94 o
 -14   2   0       36.97      255.08     86.41 o
 -13   2   0      253.95      309.98     58.37 o
 -12   2   0     9958.85    10034.25    130.73 o
 -11   2   0      613.37      667.56     44.60 o
 -10   2   0    10404.53    10546.44     94.31 o
  -9   2   0     2553.84     2575.01     65.54 o
  -8   2   0      347.88      327.04     51.76 o
  -7   2   0    12892.71    12374.88    156.30 o
  -6   2   0     2847.81     2527.75     70.23 o
  -5   2   0    43336.09    44627.66    205.76 o
  -4   2   0     5009.63     4876.52    105.50 o
  -3   2   0     3926.91     3661.55    103.26 o
  -2   2   0     4873.20     4919.94    119.25 o
   0   2   0     7479.91     8184.15    159.27 o
   1   2   0    64963.55    62791.43    516.30 o
   2   2   0     2052.19     1835.98     61.13 o
   3   2   0    12258.10    12309.23    108.10 o
   4   2   0     6644.41     6462.82     90.77 o
   5   2   0       77.86      170.67     51.32 o
   6   2   0    31051.10    30386.21    118.61 o
   7   2   0     6048.53     5820.02    139.18 o
   8   2   0      626.67      664.89     58.36 o
   9   2   0     7214.42     7161.82    121.69 o
  10   2   0     6081.12     6103.11     62.61 o
  11   2   0     2401.50     2474.08     51.21 o
  12   2   0     7458.80     7831.97     74.14 o
  13   2   0       36.03      -10.47     79.89 o
  14   2   0       27.74       63.66     58.51 o
 -15   3   0     2219.27     2251.34     59.03 o
 -14   3   0     3802.60     3957.45    146.34 o
 -13   3   0      954.94     1158.37     61.62 o
 -12   3   0     4534.62     4610.47    134.75 o
 -11   3   0      812.78      798.06     60.75 o
 -10   3   0     6289.33     6222.72     66.93 o
  -9   3   0    17929.79    17798.96    359.80 o
  -8   3   0       48.38      153.75     62.86 o
  -7   3   0    16061.06    15316.87    338.67 o
  -6   3   0      555.52      740.18     57.67 o
  -5   3   0      356.17      450.65     61.27 o
  -4   3   0    61853.01    60145.52    597.70 o
  -3   3   0    20074.01    19156.57    566.19 o
  -2   3   0      885.68      965.23    128.69 o
   0   3   0     5558.13     6178.35    125.43 o
   1   3   0    27851.09    28078.62    248.73 o
   2   3   0    25459.16    24707.75    232.21 o
   3   3   0     4422.99     4268.69     94.83 o
   4   3   0    29117.09    28599.32    128.47 o
   5   3   0     4136.33     3980.09     65.30 o
   6   3   0      285.26      293.44     48.03 o
   7   3   0    18053.04    18028.17    207.83 o
   8   3   0     1428.75     1421.15     61.61 o
   9   3   0     4200.13     4286.56    113.84 o
  10   3   0     5282.04     5491.57    110.57 o
  11   3   0      391.34      324.56     53.84 o
  12   3   0      317.46      395.85     54.38 o
  13   3   0     3749.11     3986.45    197.07 o
  14   3   0      383.40      470.93     58.35 o
 -15   4   0     1520.91     1487.45     66.26 o
 -14   4   0      111.73      198.69     55.01 o
 -13   4   0     1936.80     1958.28     64.99 o
 -12   4   0     5645.10     5663.95     65.33 o
 -11   4   0    18717.69    18784.88    353.39 o
 -10   4   0     2088.03     1928.78     57.03 o
  -9   4   0     6952.91     7030.82    159.50 o
  -8   4   0       76.51      152.85     59.52 o
  -7   4   0     3284.70     3326.87     96.37 o
  -6   4   0    48701.06    47290.57    875.16 o
  -5   4   0     4468.67     4250.34    103.47 o
  -4   4   0    13412.39    13391.38    124.30 o
  -3   4   0     1691.79     1879.65     81.86 o
  -2   4   0      381.19      459.56    121.65 o
  -1   4   0    15348.56    17342.96    198.53 o
   0   4   0    50070.72    51102.18    196.87 o
   1   4   0     3667.11     3444.02     59.85 o
   2   4   0     5069.39     5098.13     67.03 o
   3   4   0     1927.48     1953.96     48.56 o
   4   4   0    13975.23    14057.19    158.34 o
   5   4   0    26205.30    25747.93    143.15 o
   6   4   0      313.96      365.31     42.05 o
   7   4   0    11187.99    10857.06    202.71 o
   8   4   0       29.31       33.89     49.14 o
   9   4   0       11.04      -11.04     61.35 o
  10   4   0     3689.76     3846.66     88.33 o
  11   4   0     4671.09     4805.32     71.45 o
  12   4   0     1515.52     1628.83     88.92 o
  13   4   0     1868.92     1886.41     49.27 o
 -15   5   0      190.14      239.66     54.10 o
 -14   5   0     3507.86     3597.68     61.32 o
 -13   5   0     1370.73     1468.04     50.19 o
 -12   5   0     4795.26     4628.92    216.18 o
 -11   5   0      134.98      250.87     62.33 o
 -10   5   0     2134.76     2078.93     57.07 o
  -9   5   0     7304.99     7296.59    254.00 o
  -8   5   0    20309.33    20058.17    238.55 o
  -7   5   0      154.15      215.70     46.01 o
  -6   5   0     7372.40     7541.80     79.14 o
  -5   5   0     3096.15     3078.43     87.95 o
  -4   5   0     1809.48     1809.19     80.84 o
  -3   5   0    27425.27    28656.34   1390.92 o
  -2   5   0    26522.56    26617.21    356.14 o
  -1   5   0     1021.39     1218.00    115.11 o
   0   5   0      594.52      719.18     55.52 o
   1   5   0     1968.44     2011.83     61.49 o
   2   5   0    20696.44    19704.70    209.17 o
   3   5   0    29126.81    28092.52    340.41 o
   4   5   0        3.03       40.31     45.23 o
   5   5   0     4314.92     4055.33    106.33 o
   6   5   0      434.41      403.32     41.44 o
   7   5   0       51.19      179.68     54.56 o
   8   5   0    19898.98    19866.02    144.79 o
   9   5   0     1946.69     1966.09     46.13 o
  10   5   0     2361.04     2466.43     55.93 o
  11   5   0      162.40      231.02     52.44 o
  12   5   0     1416.86     1311.40     57.05 o
  13   5   0     2572.86     2599.52    116.25 o
 -15   6   0       17.04      -11.65     73.32 o
 -14   6   0      122.51      179.46     63.88 o
 -13   6   0      784.89      911.95    147.10 o
 -12   6   0     2395.21     2286.97     67.32 o
 -11   6   0     7442.20     7379.08    244.44 o
 -10   6   0     8436.39     8202.58    378.59 o
  -9   6   0       13.77      140.58     64.93 o
  -8   6   0      591.78      693.30     58.11 o
  -7   6   0     4883.91     5276.83     91.35 o
  -6   6   0     4410.54     4637.80     91.34 o
  -5   6   0    41903.00    41854.84    179.31 o
  -4   6   0     1063.99     1018.81     83.69 o
  -3   6   0      226.65      305.71    131.56 o
  -2   6   0     3808.60     4463.86    135.67 o
  -1   6   0      160.88      260.34     75.69 o
   0   6   0    49361.01    50455.85    221.51 o
   1   6   0    47319.03    48041.79    419.10 o
   2   6   0      281.60      307.46     46.58 o
   3   6   0      374.99      351.82     39.77 o
   4   6   0     2388.51     2347.85     66.57 o
   5   6   0     2209.58     2149.55     69.08 o
   6   6   0    27826.15    27176.81     90.61 o
   7   6   0        2.40      -35.95     52.03 o
   8   6   0     1572.04     1637.70     74.78 o
   9   6   0     1242.75     1402.38     52.12 o
  10   6   0       52.31      114.52     44.68 o
  11   6   0     5133.10     4868.26    170.34 o
  12   6   0      580.05      567.79     56.91 o
  13   6   0     1816.31     1893.88    109.50 o
 -15   7   0     2115.85     1975.03    117.59 o
 -14   7   0       30.54       42.06     99.16 o
 -13   7   0     7903.23     7951.30    377.19 o
 -12   7   0     1516.45     1434.09    143.40 o
 -11   7   0       79.20       37.90     99.26 o
 -10   7   0     9875.42     9692.97    219.18 o
  -9   7   0     3779.89     3633.72    198.82 o
  -8   7   0     3290.36     3224.09     86.91 o
  -7   7   0    12976.63    12995.02    317.65 o
  -6   7   0      502.65      657.97     77.06 o
  -5   7   0       62.44      114.36     75.86 o
  -4   7   0    11115.50    11744.62    455.45 o
  -3   7   0     6388.63     6558.78    184.85 o
  -2   7   0    23332.66    25109.21    998.77 o
  -1   7   0    21481.66    22569.72    153.55 o
   0   7   0        9.41      -94.51     94.51 o
   1   7   0    14107.17    14083.35    104.86 o
   2   7   0     5649.88     5285.37    160.73 o
   3   7   0    19990.75    18895.87    562.11 o
   4   7   0    16199.49    15702.91    288.22 o
   5   7   0     2567.90     2590.16     85.57 o
   6   7   0     1295.21     1134.25     77.02 o
   7   7   0     7056.05     6983.43    132.97 o
   8   7   0     1318.83     1295.04     45.69 o
   9   7   0     8853.55     9042.90    170.06 o
  10   7   0      207.81      247.09     67.63 o
  11   7   0      215.53      232.12     53.87 o
  12   7   0     1894.11     1810.32     70.66 o
 -15   8   0     1442.86     1322.42    124.62 o
 -14   8   0       47.14       82.64     62.94 o
 -13   8   0      108.77       -2.91    125.27 o
 -12   8   0     7081.83     6846.00    139.19 o
 -11   8   0     2240.99     2136.27     97.38 o
 -10   8   0     5088.71     5103.15    273.17 o
  -9   8   0      967.83      981.76     65.96 o
  -8   8   0       25.22      105.48    114.27 o
  -7   8   0    11692.81    11793.49    109.56 o
  -6   8   0    15931.16    15569.49    167.67 o
  -5   8   0     4960.38     5305.81     95.10 o
  -4   8   0    11435.94    12202.15    496.51 o
  -3   8   0       66.64       57.12     81.23 o
  -2   8   0      124.51      120.76     69.44 o
  -1   8   0    23427.04    25326.79    166.53 o
   0   8   0     5208.54     5317.60    105.70 o
   1   8   0    23675.89    24134.72    352.72 o
   2   8   0     5941.38     6062.58     59.96 o
   3   8   0        0.72        7.21     36.50 o
   4   8   0     6257.96     6125.34    114.83 o
   5   8   0     2134.71     2308.04     97.88 o
   6   8   0     7620.47     7061.17    316.90 o
   7   8   0    10551.88    10425.86    347.63 o
   8   8   0     1325.90     1323.81     51.25 o
   9   8   0      105.06      157.37     78.89 o
  10   8   0     4381.16     4316.04    123.96 o
  11   8   0      106.83      120.57     53.22 o
 -15   9   0      582.73      597.69    108.28 o
 -14   9   0     4262.59     3912.77    395.71 o
 -13   9   0      416.85      482.93     61.50 o
 -12   9   0     1527.97     1729.13    100.75 o
 -11   9   0       52.76      109.28    127.50 o
 -10   9   0      683.69      710.25     55.94 o
  -9   9   0    12529.79    12309.15    430.39 o
  -8   9   0     4522.39     4696.54     89.33 o
  -7   9   0     3272.58     3365.79     92.82 o
  -6   9   0     6848.12     6720.87     84.58 o
  -5   9   0     1037.19      987.98     85.03 o
  -4   9   0     8681.22     8980.83    135.94 o
  -3   9   0    19598.54    19893.17    772.06 o
  -2   9   0     1530.14     1675.18     99.76 o
  -1   9   0     9436.92     9892.80    121.16 o
   0   9   0       16.92      -11.29     59.54 o
   1   9   0       49.35       -0.89     81.53 o
   2   9   0    26552.04    26366.33    104.31 o
   3   9   0     5237.03     5204.87     81.73 o
   4   9   0     7993.41     8092.49    250.36 o
   5   9   0     1876.97     2103.91     64.25 o
   6   9   0     1143.95     1014.73     49.64 o
   7   9   0     5213.19     5361.16    178.04 o
   8   9   0     5206.50     5181.79     97.93 o
   9   9   0     1597.14     1533.49     47.98 o
  10   9   0     1001.73     1089.80     54.37 o
  11   9   0      377.89      398.84     48.08 o
 -15  10   0      146.12      188.72    119.47 o
 -14  10   0       88.04      151.30     63.62 o
 -13  10   0      875.28      801.63    108.82 o
 -12  10   0       97.21       37.74     78.60 o
 -11  10   0    13068.20    12931.08    752.99 o
 -10  10   0     1667.28     1757.63     81.58 o
  -9  10   0     1502.54     1493.30    118.63 o
  -8  10   0      142.27      156.97     61.52 o
  -7  10   0      449.67      474.51     77.82 o
  -6  10   0    21365.29    21941.37    134.92 o
  -5  10   0    23512.48    23657.02    369.21 o
  -4  10   0     5617.94     5778.64    148.43 o
  -3  10   0     2018.53     2436.79    105.50 o
  -2  10   0     3493.39     3452.01    102.73 o
  -1  10   0     1565.21     1369.87     69.54 o
   0  10   0    19314.38    19256.79    140.08 o
   1  10   0      144.80      161.67     81.93 o
   2  10   0     3864.81     3678.37     75.59 o
   3  10   0     2223.66     2283.56    119.03 o
   4  10   0     2287.64     2218.39     53.64 o
   5  10   0    12514.46    12660.95     81.93 o
   6  10   0     5465.79     5435.04    227.56 o
   7  10   0     1879.22     2014.73    118.40 o
   8  10   0      286.68      353.53     50.80 o
   9  10   0      939.53      867.88     52.46 o
  10  10   0      985.23     1009.60     54.81 o
 -14  11   0      388.43      335.47     98.42 o
 -13  11   0     2502.42     2503.00     97.18 o
 -12  11   0        0.44       75.86     79.86 o
 -11  11   0      374.47      308.58     81.60 o
 -10  11   0     5613.87     5336.19    140.52 o
  -9  11   0        7.48      -65.55     65.55 o
  -8  11   0    16644.20    16644.56    311.91 o
  -7  11   0     6902.41     6643.46    424.10 o
  -6  11   0      804.46      814.85     63.42 o
  -5  11   0     1923.13     1973.29     60.06 o
  -4  11   0     2387.80     2451.08     64.16 o
  -3  11   0    10886.07    11572.25    126.01 o
  -2  11   0    14078.41    14301.78    113.83 o
  -1  11   0     2034.29     2063.42     71.92 o
   0  11   0      773.40      961.92     86.09 o
   1  11   0     9733.06     9762.93     96.19 o
   2  11   0      479.31      584.98     85.79 o
   3  11   0    15459.55    14851.68    123.73 o
   4  11   0     1787.60     1708.78     64.54 o
   5  11   0     1348.53     1348.25     77.07 o
   6  11   0      511.75      519.23     50.69 o
   7  11   0      154.05      186.22     50.49 o
   8  11   0     5882.54     5990.55    363.77 o
   9  11   0     1314.25     1340.31     71.03 o
 -14  12   0      236.25      461.66     86.37 o
 -13  12   0      397.28      409.41     67.36 o
 -12  12   0     3231.30     3177.00     91.69 o
 -11  12   0      200.03      304.73     82.47 o
 -10  12   0     5113.97     5245.77    130.62 o
  -9  12   0       38.46       71.54     80.94 o
  -8  12   0      599.17      568.25    182.77 o
  -7  12   0     7602.42     7618.21    253.19 o
  -6  12   0      249.04      286.11     55.03 o
  -5  12   0    18960.43    19526.89    101.00 o
  -4  12   0    10555.95    10834.29    294.96 o
  -3  12   0       37.26       17.04     67.66 o
  -2  12   0     2820.60     3066.55    100.35 o
  -1  12   0     1502.32     1513.11     66.18 o
   0  12   0     5567.81     5637.28     84.60 o
   1  12   0    11792.33    12197.25    120.17 o
   2  12   0       26.10      111.75     84.01 o
   3  12   0      116.35      172.17     60.53 o
   4  12   0     5325.51     5350.49    101.84 o
   5  12   0      273.93      289.98     82.17 o
   6  12   0     7364.15     7391.84    234.24 o
   7  12   0     1526.63     1424.95     98.32 o
   8  12   0     1015.09     1151.31     57.59 o
 -13  13   0     1323.37     1273.44     74.13 o
 -12  13   0     1235.03     1254.40     89.77 o
 -11  13   0      458.99      439.44     96.39 o
 -10  13   0     2582.79     2191.63    162.52 o
  -9  13   0    12631.10    12376.81    321.71 o
  -8  13   0       98.99      214.10     68.71 o
  -7  13   0     7328.69     7352.64    228.05 o
  -6  13   0     3201.15     3035.68    100.85 o
  -5  13   0      239.44      199.02    116.85 o
  -4  13   0     9288.71     9774.89    225.77 o
  -3  13   0      307.61      403.19     93.22 o
  -2  13   0    11799.61    11325.97    103.62 o
  -1  13   0     4525.05     4714.39     81.33 o
   0  13   0       59.73      332.06     85.89 o
   1  13   0     2767.86     2500.79     95.30 o
   2  13   0     9246.17     9391.93    114.62 o
   3  13   0     1141.28     1252.28     88.96 o
   4  13   0     2423.80     2529.62     74.30 o
   5  13   0       29.37      211.40     88.56 o
   6  13   0       78.33       95.70     89.85 o
   7  13   0     2821.66     2651.67     80.14 o
 -13  14   0       70.12       64.69    117.89 o
 -12  14   0     2477.57     2165.21     91.68 o
 -11  14   0     6853.14     6676.34    296.15 o
 -10  14   0      188.99      262.53     72.95 o
  -9  14   0       69.48      178.86     71.01 o
  -8  14   0     2275.91     2103.30     63.00 o
  -7  14   0      835.45      882.87     63.77 o
  -6  14   0     9305.63     9321.46    132.65 o
  -5  14   0       31.53       90.77    143.84 o
  -4  14   0     6246.82     6958.73     71.93 o
  -3  14   0      581.85      628.76     67.07 o
  -2  14   0      424.93      509.39     65.48 o
  -1  14   0     5521.80     5301.75     83.71 o
   0  14   0     2770.83     3209.10     99.86 o
   1  14   0     2286.23     2381.02     73.80 o
   2  14   0     1341.60     1575.53     69.64 o
   3  14   0      214.53       63.90     88.56 o
   4  14   0      533.65      675.62     92.43 o
   5  14   0     3869.87     3636.47    105.01 o
   6  14   0        2.05      -11.49     65.98 o
 -12  15   0      183.34      181.49     75.86 o
 -11  15   0       55.21      181.89     76.14 o
 -10  15   0      738.17      697.92     72.43 o
  -9  15   0     2445.73     2521.39     88.51 o
  -8  15   0     6412.89     6234.50    127.45 o
  -7  15   0      380.79      280.54     77.93 o
  -6  15   0       35.60       20.15     51.69 o
  -5  15   0      691.84      734.89    189.46 o
  -4  15   0     1053.31     1177.04     50.75 o
  -3  15   0    14829.73    15190.49    139.78 o
  -2  15   0      391.35      426.37     68.06 o
  -1  15   0     2240.33     2478.60     75.69 o
   0  15   0      348.75      599.54     92.03 o
   1  15   0      314.66      430.04     94.21 o
   2  15   0     3674.97     3669.56    103.52 o
   3  15   0     6822.73     6464.17     91.73 o
   4  15   0       85.02      192.38     94.90 o
   5  15   0      403.69      520.68     97.58 o
 -11  16   0     4918.48     3833.32     99.31 o
 -10  16   0     2948.96     2843.27    129.43 o
  -9  16   0      122.65      -60.79     68.59 o
  -8  16   0      255.55      594.58    184.46 o
  -7  16   0     1143.45     1102.45     77.80 o
  -6  16   0     1921.87     1808.23    143.84 o
  -5  16   0     7780.33     7380.30    173.96 o
  -4  16   0      566.67      607.85     70.72 o
  -3  16   0       31.58       91.34     70.04 o
  -2  16   0      842.05      716.04    100.25 o
  -1  16   0       86.31       46.96     65.88 o
   0  16   0     5652.65     5444.20     90.05 o
   1  16   0     1253.48     1261.39    101.44 o
   2  16   0     1063.09     1359.27     98.17 o
   3  16   0        3.42      -49.24     67.17 o
   4  16   0      392.21      383.48     96.89 o
  -9  17   0       75.33       13.99    172.27 o
  -8  17   0     3342.20     3265.26    194.91 o
  -7  17   0     2842.97     2623.09    252.57 o
  -6  17   0      378.38      507.60     77.32 o
  -5  17   0      608.19      534.04     62.74 o
  -4  17   0     3818.86     3675.12     96.69 o
  -3  17   0      251.66      451.87    227.25 o
  -2  17   0     3952.51     4049.47    113.33 o
  -1  17   0      118.91       41.51     70.63 o
   0  17   0      145.99      162.66     69.54 o
   1  17   0     1550.94     1329.94     78.46 o
   2  17   0      698.95      701.58     72.71 o
  -7  18   0     2836.79     2356.68     87.31 o
  -6  18   0     2151.55     1924.69    234.54 o
  -5  18   0     1536.29     1361.63     81.85 o
  -4  18   0     5226.50     5149.42    259.85 o
  -3  18   0      238.59       37.14     74.50 o
  -2  18   0      494.18      589.24     74.79 o
  -1  18   0     2369.00     2108.99     83.31 o
   0 -18   1     4590.71     4203.51    118.58 o
   1 -18   1      259.65      619.95    103.52 o
   2 -18   1     1124.09      928.93     63.28 o
   3 -18   1        5.44      -34.99     61.24 o
   4 -18   1       35.36      169.93     97.53 o
   5 -18   1     5174.29     4949.58     87.60 o
   6 -18   1     2385.40     2236.06    242.16 o
   7 -18   1      124.52      105.15     67.14 o
  -2 -17   1     2557.18     2261.45    106.20 o
  -1 -17   1        4.20       56.76    100.85 o
   0 -17   1       92.89      210.81     98.17 o
   1 -17   1      323.40      264.60    100.95 o
   2 -17   1      567.50      764.65     71.59 o
   3 -17   1     6729.22     6849.30    128.93 o
   4 -17   1     1209.86     1116.17     56.13 o
   5 -17   1      653.37      563.96     54.88 o
   6 -17   1        6.98       32.90     61.92 o
   7 -17   1      130.75       31.84     65.54 o
   8 -17   1     5301.98     4859.77    198.67 o
   9 -17   1     4150.26     3369.43    394.62 o
  -4 -16   1     2261.88     2102.35    103.62 o
  -3 -16   1      728.51      580.82     97.18 o
  -2 -16   1       17.98       24.87     96.98 o
  -1 -16   1      971.73      991.34     96.59 o
   0 -16   1     1285.52     1082.48     97.28 o
   1 -16   1     4627.84     4464.05    114.02 o
   2 -16   1      380.44      326.62     97.78 o
   3 -16   1      246.58      263.68     51.23 o
   4 -16   1     1145.03     1299.96     60.44 o
   5 -16   1      220.18      258.72    162.52 o
   6 -16   1    10951.53    10559.60    202.98 o
   7 -16   1     4932.71     4555.96     66.97 o
   8 -16   1      109.45      117.60     67.26 o
   9 -16   1      218.98      408.58    216.11 o
  10 -16   1      605.58      369.84     67.12 o
  11 -16   1     1858.86     1491.70     70.13 o
  -6 -15   1      154.44      -32.59     98.87 o
  -5 -15   1       87.36      198.03     95.30 o
  -4 -15   1     2827.87     2965.60    104.41 o
  -3 -15   1     2265.84     2594.41     98.07 o
  -2 -15   1     3740.05     3779.52    103.62 o
  -1 -15   1     4365.89     4200.84     81.63 o
   0 -15   1        6.48      138.10     94.11 o
   1 -15   1      973.14      818.08     70.34 o
   2 -15   1     4195.57     4364.99     86.09 o
   3 -15   1      255.35      406.10    123.19 o
   4 -15   1     8226.21     8524.05    642.93 o
   5 -15   1     1167.72     1074.08     60.46 o
   6 -15   1      275.90      409.67     73.34 o
   7 -15   1     1408.92     1294.61     81.14 o
   8 -15   1      444.83      458.98     53.26 o
   9 -15   1     3977.17     3316.50    120.86 o
  10 -15   1     3425.08     3149.20     72.66 o
  11 -15   1      173.63       92.36     70.36 o
  12 -15   1      469.84      408.48     72.82 o
  -7 -14   1        9.47       -6.34     96.39 o
  -6 -14   1     4096.83     3753.56    109.07 o
  -5 -14   1      638.39      644.42     94.80 o
  -4 -14   1     3345.99     3390.59     99.06 o
  -3 -14   1     1197.57     1073.47     93.52 o
  -2 -14   1       13.89       22.98     63.80 o
  -1 -14   1     3689.27     3942.58     80.44 o
   0 -14   1     2115.59     1678.26    102.33 o
   1 -14   1     2566.93     2565.38     76.38 o
   2 -14   1     3768.79     3971.11    110.66 o
   3 -14   1        2.38       22.68    116.10 o
   4 -14   1      671.04      753.12     55.08 o
   5 -14   1    12030.53    12406.11    253.85 o
   6 -14   1      134.71      331.42    114.22 o
   7 -14   1     6168.55     5639.82     72.03 o
   8 -14   1      367.43      372.80     85.21 o
   9 -14   1      105.91      246.99     83.61 o
  10 -14   1     3272.76     3403.26     82.32 o
  11 -14   1      571.51      691.23     89.05 o
  12 -14   1     2991.66     2889.66    206.25 o
  -8 -13   1     6838.43     6195.81     98.77 o
  -7 -13   1       14.40      119.47     92.53 o
  -6 -13   1     1418.05     1204.73     71.43 o
  -5 -13   1       23.50       55.58     88.37 o
  -4 -13   1      194.19      286.99     86.58 o
  -3 -13   1     7727.96     7389.34     90.25 o
  -2 -13   1     1421.87     1457.84     89.95 o
  -1 -13   1     8645.49     8609.42    115.21 o
   0 -13   1     1952.34     1988.63     95.30 o
   1 -13   1      345.46      563.48     92.33 o
   2 -13   1     5099.20     5489.57     88.66 o
   3 -13   1    14092.27    14926.97    408.44 o
   4 -13   1     1145.87     1097.20    111.79 o
   5 -13   1     3598.01     3962.57     67.45 o
   6 -13   1      469.33      481.84     55.41 o
   7 -13   1      134.98      188.99     57.90 o
   8 -13   1     9161.30     9182.88    133.29 o
   9 -13   1      719.46      517.62     72.91 o
  10 -13   1     5364.98     5149.46    122.15 o
  11 -13   1     1258.89     1275.52     85.77 o
  12 -13   1        0.94      -68.06     68.06 o
  13 -13   1     3793.42     3410.58    195.11 o
  -9 -12   1      453.22      419.56     56.63 o
  -8 -12   1      421.17      573.84     93.62 o
  -7 -12   1     2194.95     2483.57     86.09 o
  -6 -12   1     1373.81     1283.88     91.63 o
  -5 -12   1    10087.94     9598.48     97.88 o
  -4 -12   1     1096.95     1017.99     63.90 o
  -3 -12   1     3223.02     3217.13     92.23 o
  -2 -12   1      424.73      482.54     88.27 o
  -1 -12   1      530.89      517.12     63.60 o
   0 -12   1    13408.38    13530.26    129.68 o
   1 -12   1     5544.82     5691.96    106.69 o
   2 -12   1     2682.46     2977.89    106.40 o
   3 -12   1      909.95      970.24     71.52 o
   4 -12   1     3748.86     3961.21    268.51 o
   5 -12   1     6288.56     6630.11     92.18 o
   6 -12   1    21543.61    21548.75    168.96 o
   7 -12   1      157.77      225.38     77.80 o
   8 -12   1     1146.92     1051.80     68.07 o
   9 -12   1      111.28       13.58    160.04 o
  10 -12   1      177.62      313.46    125.71 o
  11 -12   1     6786.82     7081.11    130.22 o
  12 -12   1      326.73      469.47     93.12 o
  13 -12   1      719.87      813.40    172.72 o
  14 -12   1       68.31      129.68     82.29 o
 -10 -11   1      205.90      167.35     69.43 o
  -9 -11   1     1344.21     1383.64     86.73 o
  -8 -11   1     2802.51     2727.60    164.00 o
  -7 -11   1     6074.23     5882.20    371.69 o
  -6 -11   1        6.09      103.77     48.60 o
  -5 -11   1       23.91       70.05     49.97 o
  -4 -11   1     3589.01     3555.93     94.90 o
  -3 -11   1      587.26      991.04     85.79 o
  -2 -11   1    22082.09    22310.07    143.94 o
  -1 -11   1     1243.10     1181.45     92.63 o
   0 -11   1     1039.94     1140.04     90.84 o
   1 -11   1     4545.05     4607.80     82.12 o
   2 -11   1      102.61      173.46     95.40 o
   3 -11   1    15934.10    16519.14    126.80 o
   4 -11   1    15175.71    15575.18    263.02 o
   5 -11   1       53.10      136.26     62.38 o
   6 -11   1      827.11      862.04     68.42 o
   7 -11   1     1997.29     2074.38     84.48 o
   8 -11   1     2523.80     2503.38     88.67 o
   9 -11   1    12562.42    12765.21    113.27 o
  10 -11   1      920.03      790.30     68.27 o
  11 -11   1     1441.55     1403.67    114.82 o
  12 -11   1      514.91      530.19    105.36 o
  13 -11   1       82.83       71.48     91.24 o
  14 -11   1     3908.84     3386.33     80.74 o
 -10 -10   1     2553.11     2403.79    139.70 o
  -9 -10   1      988.99      961.29     47.35 o
  -8 -10   1      821.03      739.01     51.60 o
  -7 -10   1     2453.87     2711.16     67.31 o
  -6 -10   1     4611.48     4598.64    117.54 o
  -5 -10   1     7669.15     7713.96    266.98 o
  -4 -10   1    15260.07    14865.17    361.34 o
  -3 -10   1      628.19      574.28     62.41 o
  -2 -10   1      296.01      318.69     85.99 o
  -1 -10   1    11896.54    11500.92    122.05 o
   0 -10   1     1635.95     1766.13     92.82 o
   1 -10   1    23397.37    23909.07    159.99 o
   2 -10   1     2882.11     3173.14    107.09 o
   3 -10   1      618.24      799.10     87.02 o
   4 -10   1     4506.79     4867.67    152.71 o
   5 -10   1     2566.27     2739.52     85.53 o
   6 -10   1    13953.51    14556.83    121.13 o
   7 -10   1    12043.57    12311.45    381.94 o
   8 -10   1     2442.71     2517.44     85.67 o
   9 -10   1     2214.47     2362.60     71.89 o
  10 -10   1     7593.39     7806.61    242.41 o
  11 -10   1      384.97      449.23     78.07 o
  12 -10   1     7963.50     7338.14    449.46 o
  13 -10   1      217.15      342.66     78.36 o
  14 -10   1      428.80      589.45     80.15 o
 -11  -9   1      101.64      255.69     71.36 o
 -10  -9   1      624.26      729.52     52.90 o
  -9  -9   1     4408.30     4637.57    174.02 o
  -8  -9   1     2772.24     2773.80     60.17 o
  -7  -9   1     9038.48     8980.86    270.42 o
  -6  -9   1     2652.83     2615.64    122.34 o
  -5  -9   1      196.37      166.29     99.32 o
  -4  -9   1    13886.56    14004.18     85.29 o
  -3  -9   1    13797.93    13920.08     84.50 o
  -2  -9   1     4251.40     4413.79     82.13 o
  -1  -9   1    20029.67    19583.92    114.50 o
   0  -9   1       18.76       98.83     58.94 o
   1  -9   1      164.45      284.25     89.80 o
   2  -9   1    13825.98    14903.30    143.84 o
   3  -9   1     1654.76     1799.98     63.11 o
   4  -9   1    21887.00    21968.55    227.75 o
   5  -9   1     7486.37     7427.02    112.44 o
   6  -9   1       11.04       88.90     76.18 o
   7  -9   1     6783.99     6810.45     80.09 o
   8  -9   1     3089.89     3305.46    120.86 o
   9  -9   1    10212.69    10101.29    200.16 o
  10  -9   1    10758.81    10265.95    475.71 o
  11  -9   1      112.94      300.41     74.30 o
  12  -9   1       44.43       74.30     75.25 o
  13  -9   1     2370.32     2254.56    178.91 o
  14  -9   1       14.61      120.47     75.77 o
  15  -9   1     2607.68     2368.15    262.32 o
 -12  -8   1      431.75      456.38     55.89 o
 -11  -8   1     7058.82     7493.82    243.74 o
 -10  -8   1       51.64      167.09     91.24 o
  -9  -8   1     2949.11     2822.01    165.40 o
  -8  -8   1       10.52      -24.51     42.21 o
  -7  -8   1     1193.51     1103.61     64.56 o
  -6  -8   1    16796.49    16918.98    655.71 o
  -5  -8   1    19536.02    19304.34    627.20 o
  -4  -8   1     1110.41     1157.99     59.02 o
  -3  -8   1     9320.03     9736.02    166.05 o
  -2  -8   1       23.05      118.20     51.19 o
  -1  -8   1    14650.69    14157.13    114.68 o
   0  -8   1    38181.54    37636.66    947.60 o
   1  -8   1     2112.97     2347.08    117.29 o
   2  -8   1     8814.32     8721.96    110.36 o
   3  -8   1      122.01      248.95    106.89 o
   4  -8   1       25.59      165.70     61.09 o
   5  -8   1    18935.10    19584.67    285.80 o
   6  -8   1     6270.89     6019.62    187.68 o
   7  -8   1     4024.92     3625.12     76.63 o
   8  -8   1     1626.61     1567.62    127.05 o
   9  -8   1      555.62      568.13     69.25 o
  10  -8   1     2086.38     2192.73     65.03 o
  11  -8   1    12190.70    12114.32    872.07 o
  12  -8   1     1447.46     1568.05    186.49 o
  13  -8   1     4893.76     4857.83    115.26 o
  14  -8   1      230.32      307.21     66.77 o
  15  -8   1        8.58       47.70     89.70 o
 -12  -7   1      291.63      232.11     43.25 o
 -11  -7   1      454.43      486.08     46.92 o
 -10  -7   1     1031.48     1031.45     52.24 o
  -9  -7   1      159.34      197.01     44.47 o
  -8  -7   1    15939.34    15582.48    323.37 o
  -7  -7   1     1363.75     1380.96     62.74 o
  -6  -7   1     1549.47     1649.28     51.35 o
  -5  -7   1     1878.87     1800.30     91.06 o
  -4  -7   1      350.49      430.01     42.41 o
  -3  -7   1    18648.80    17785.39    285.03 o
  -2  -7   1    33490.42    34374.29    609.43 o
  -1  -7   1       80.47       72.33     70.03 o
   0  -7   1    12003.51    12526.01    388.78 o
   1  -7   1     1626.25     1961.28     81.33 o
   3  -7   1    22369.67    24030.92    190.20 o
   4  -7   1     1472.56     1211.37     81.73 o
   5  -7   1     6066.45     6103.27     97.64 o
   6  -7   1     1106.29     1200.88     61.46 o
   7  -7   1       85.98      114.97     58.05 o
   8  -7   1     7405.40     7378.18    207.62 o
   9  -7   1    13802.88    13441.83    345.71 o
  10  -7   1     2040.76     2024.30     54.51 o
  11  -7   1     2552.87     2319.08     55.12 o
  12  -7   1       26.53      -49.59     63.10 o
  13  -7   1     3474.53     3466.78    148.88 o
  14  -7   1     8638.88     8237.72    387.44 o
  15  -7   1        0.28       28.21     61.18 o
 -13  -6   1      345.29      460.79     57.94 o
 -12  -6   1     1524.55     1578.00     89.17 o
 -11  -6   1     3037.00     3257.44     53.58 o
 -10  -6   1     6959.76     6884.52    196.23 o
  -9  -6   1       18.03       82.96     48.94 o
  -8  -6   1      243.65      237.29     59.40 o
  -7  -6   1     3831.98     3866.65     62.73 o
  -6  -6   1       20.27       38.11     41.50 o
  -5  -6   1    26434.23    25780.41    439.20 o
  -4  -6   1     6084.91     6185.00    118.22 o
  -3  -6   1     1138.63     1077.31     41.42 o
  -2  -6   1      137.77      120.45     50.05 o
  -1  -6   1      167.17      240.68     53.55 o
   0  -6   1    52256.93    54302.13   2629.43 o
   1  -6   1    67118.37    71464.20    294.22 o
   3  -6   1      150.76        5.35    120.56 o
   4  -6   1     3758.19     4085.53    142.75 o
   5  -6   1      408.51      429.45    111.10 o
   6  -6   1    40788.96    40846.07    265.16 o
   7  -6   1     5547.86     5650.57    127.49 o
   8  -6   1     2167.48     2128.03     78.60 o
   9  -6   1     1113.04     1214.53    119.88 o
  10  -6   1      618.26      750.84     62.36 o
  11  -6   1     7352.86     7463.68     91.38 o
  12  -6   1    13914.14    13721.35    226.42 o
  13  -6   1      152.81      242.07     52.99 o
  14  -6   1      124.96      199.60     69.70 o
  15  -6   1      152.84      139.04     69.50 o
 -13  -5   1     3950.20     4020.57     80.03 o
 -12  -5   1     2089.98     2418.48     60.09 o
 -11  -5   1      693.11      598.97     53.13 o
 -10  -5   1     1299.95     1496.74     47.53 o
  -9  -5   1     5215.33     5236.98     56.57 o
  -8  -5   1      749.80      756.91     45.08 o
  -7  -5   1    22717.54    22344.22    287.07 o
  -6  -5   1      407.39      329.77     43.83 o
  -5  -5   1      718.27      721.78     43.37 o
  -4  -5   1    10019.64     9192.25    134.98 o
  -3  -5   1      553.63      456.88     38.83 o
  -2  -5   1    50078.37    49577.51    761.04 o
  -1  -5   1    41867.82    42193.36   1174.85 o
   0  -5   1      377.53      491.31     83.66 o
   2  -5   1     4517.50     5330.48    149.88 o
   3  -5   1     9610.57    10093.90    149.79 o
   4  -5   1    55304.86    56294.38    538.76 o
   5  -5   1     6983.20     6954.04    100.17 o
   6  -5   1       84.10      159.65     51.64 o
   7  -5   1    14246.84    13980.97    159.82 o
   8  -5   1     1217.16     1252.62     48.39 o
   9  -5   1    14387.16    13908.15    279.53 o
  10  -5   1     7753.72     8005.20     69.55 o
  11  -5   1     4000.56     3920.16    125.15 o
  12  -5   1      674.50      735.34     48.03 o
  13  -5   1     1045.19     1170.09     55.08 o
  14  -5   1     4204.61     4344.46     70.57 o
  15  -5   1     3050.85     3084.80     88.54 o
 -14  -4   1      333.81      320.13     60.70 o
 -13  -4   1      487.36      436.52     43.40 o
 -12  -4   1     4354.39     4644.72     77.23 o
 -11  -4   1     2736.17     3046.60     58.48 o
 -10  -4   1     4978.17     5232.03    101.45 o
  -9  -4   1     5528.30     5423.72     81.72 o
  -8  -4   1      277.96      401.21     42.94 o
  -7  -4   1      648.15      744.72     73.59 o
  -6  -4   1    24839.60    23776.63    202.35 o
  -5  -4   1      538.97      469.71     43.51 o
  -4  -4   1     4374.63     3865.65     49.27 o
  -3  -4   1     1836.79     1624.87     72.42 o
  -2  -4   1      207.44      256.21     46.59 o
  -1  -4   1    28116.44    29048.21    693.73 o
   0  -4   1    13208.95    13820.03    195.65 o
   2  -4   1    53954.96    57529.66    330.58 o
   3  -4   1        0.67       38.00     87.21 o
   4  -4   1     1509.20     1595.44    107.76 o
   5  -4   1    40448.16    40901.06    594.04 o
   6  -4   1     2781.78     2801.69     69.36 o
   7  -4   1    29417.02    29156.89    150.60 o
   8  -4   1      873.15      882.66     63.30 o
   9  -4   1      183.66      271.33     46.65 o
  10  -4   1     9395.00     9706.07    182.95 o
  11  -4   1     1964.31     1966.85     61.29 o
  12  -4   1     7370.84     7416.80     66.36 o
  13  -4   1     3333.70     3706.65    130.07 o
  14  -4   1      191.24      185.11    103.80 o
  15  -4   1      232.10      301.35     54.28 o
 -14  -3   1     3273.51     3302.21    138.21 o
 -13  -3   1      543.34      677.77     57.70 o
 -12  -3   1     2654.60     2776.62     92.25 o
 -11  -3   1      517.13      510.72     48.55 o
 -10  -3   1      175.84      251.20     45.22 o
  -9  -3   1     3460.55     3733.19     68.19 o
  -8  -3   1     6409.24     6548.30     83.35 o
  -7  -3   1     2187.23     2171.80     45.49 o
  -6  -3   1    14315.50    14304.05    132.41 o
  -5  -3   1       49.67       31.34     38.35 o
  -4  -3   1     3618.65     3648.02     55.27 o
  -3  -3   1    63911.67    62025.60    569.80 o
  -2  -3   1    28399.32    27351.68    392.08 o
  -1  -3   1    23575.45    24475.92    438.39 o
   1  -3   1     1756.89     2245.40    140.87 o
   2  -3   1    36801.23    36821.16   1047.91 o
   3  -3   1    15371.54    15364.84    669.08 o
   4  -3   1    22260.63    21563.10    335.33 o
   5  -3   1    50654.91    50358.03    443.65 o
   6  -3   1      339.45      261.28     54.94 o
   7  -3   1     8322.35     8526.27    178.71 o
   8  -3   1    22163.65    22678.94    176.79 o
   9  -3   1        5.72      193.53    128.65 o
  10  -3   1    10340.89    10453.47     77.44 o
  11  -3   1      303.10      380.11     81.05 o
  12  -3   1      228.14      406.66    104.02 o
  13  -3   1     7256.46     7472.75    165.41 o
  14  -3   1      848.53      916.49     74.99 o
  15  -3   1     1936.78     1897.22     57.39 o
 -14  -2   1      476.56      508.32     66.50 o
 -13  -2   1      727.24      746.84     50.04 o
 -12  -2   1      517.46      627.29     57.49 o
 -11  -2   1    12694.53    13239.97    114.43 o
 -10  -2   1    11365.66    11546.70    121.67 o
  -9  -2   1      129.17       75.41     44.07 o
  -8  -2   1     3265.89     3309.75     78.71 o
  -7  -2   1     2526.30     2481.46     62.42 o
  -6  -2   1    11704.53    11666.73     65.71 o
  -5  -2   1    63965.40    63039.96    169.65 o
  -4  -2   1     2272.21     2292.34     49.61 o
  -3  -2   1     8344.27     8150.79     72.88 o
  -2  -2   1     3359.43     3578.76     74.51 o
  -1  -2   1     2455.40     2506.33     78.73 o
   1  -2   1     8098.38     8806.29    178.61 o
   2  -2   1    14779.66    15225.98    294.62 o
   3  -2   1      370.75      449.73    103.77 o
   4  -2   1      913.65      886.28     65.09 o
   5  -2   1    16745.73    16575.84    258.19 o
   6  -2   1    15022.42    14327.78     85.56 o
   7  -2   1     6976.98     6817.59    116.48 o
   8  -2   1     4922.48     5017.49     82.78 o
   9  -2   1     2577.85     2414.43     76.91 o
  10  -2   1     1402.72     1643.55     59.25 o
  11  -2   1    11503.48    11804.69    186.72 o
  12  -2   1      751.05      837.86     58.82 o
  13  -2   1     3723.16     3939.49    135.24 o
  14  -2   1      146.09      260.96     66.74 o
  15  -2   1       70.86       96.05     62.52 o
 -15  -1   1     1044.19     1114.17     63.86 o
 -14  -1   1       16.08       25.19     58.11 o
 -13  -1   1     6850.72     7125.90    125.03 o
 -12  -1   1      389.85      525.17     48.06 o
 -11  -1   1     1653.02     1726.28     58.32 o
 -10  -1   1      212.21      219.01     66.76 o
  -9  -1   1       85.19      174.92     65.74 o
  -8  -1   1    17859.80    17755.84     85.07 o
  -7  -1   1    21867.34    21330.52    181.73 o
  -6  -1   1     7353.59     7004.71     59.78 o
  -5  -1   1       71.01       80.87     35.39 o
  -4  -1   1     3780.17     3462.30     53.94 o
  -3  -1   1    12538.58    12158.77     88.68 o
  -2  -1   1    83229.37    81644.72    688.81 o
  -1  -1   1      865.33      853.34     74.92 o
   0  -1   1    37303.23    38719.16    590.77 o
   1  -1   1     1185.38     1206.41    118.52 o
   2  -1   1    10330.16    10237.11    155.73 o
   3  -1   1    52699.55    52123.11    248.79 o
   4  -1   1    21378.05    20766.66    128.40 o
   5  -1   1     5771.86     5540.42     80.53 o
   6  -1   1       10.31       54.70     66.64 o
   7  -1   1     4451.02     4516.43     75.19 o
   8  -1   1    14310.65    14196.27    156.96 o
   9  -1   1    16800.80    16576.27    210.86 o
  10  -1   1       32.46       70.89     45.77 o
  11  -1   1     3540.21     3727.92     57.28 o
  12  -1   1     1279.68     1321.81     66.99 o
  13  -1   1       62.51      196.61     75.74 o
  14  -1   1     4410.37     4635.19     61.03 o
  15  -1   1      397.84      440.32     62.71 o
 -15   0   1     3491.69     3362.84    176.78 o
 -14   0   1      102.48      160.75     78.51 o
 -13   0   1      303.89      351.92     67.47 o
 -12   0   1     5706.68     5969.83     76.96 o
 -11   0   1      214.45      253.76     59.35 o
 -10   0   1    24206.04    24746.14    215.64 o
  -9   0   1     2786.57     2911.90     89.41 o
  -8   0   1     2141.49     2200.33     85.79 o
  -7   0   1     2046.88     1933.39     54.27 o
  -6   0   1    11634.48    11334.11    127.96 o
  -5   0   1    23796.55    22594.83    293.78 o
  -4   0   1    27180.66    26554.17    162.86 o
  -3   0   1     5672.35     5803.65     81.75 o
  -2   0   1     1551.65     1429.19     86.05 o
  -1   0   1    21171.06    21542.13    350.15 o
   1   0   1    68200.07    68246.66    439.75 o
   2   0   1     8635.19     8919.94    123.49 o
   3   0   1     1751.16     1861.89     62.47 o
   4   0   1     7262.34     7240.92     93.01 o
   5   0   1     5779.24     5638.07     64.41 o
   6   0   1    25814.28    24938.87     98.44 o
   7   0   1     8311.50     8292.34    128.58 o
   8   0   1      508.42      388.29     46.68 o
   9   0   1      242.44      305.62     53.29 o
  10   0   1     2633.30     2575.79     48.13 o
  11   0   1      994.70     1013.11     56.98 o
  12   0   1    10892.97    11479.19     77.05 o
  13   0   1      258.92      373.89     73.45 o
  14   0   1      188.04      101.09     44.11 o
  15   0   1      434.89      500.77    143.10 o
 -15   1   1      171.07      251.37     61.29 o
 -14   1   1     3404.95     3610.98    109.95 o
 -13   1   1      464.43      503.72     68.99 o
 -12   1   1    10169.92    10575.38    242.63 o
 -11   1   1       20.69       46.64     47.25 o
 -10   1   1      373.84      433.54     57.66 o
  -9   1   1    11280.34    11440.90     75.74 o
  -8   1   1     2718.67     2498.52     64.25 o
  -7   1   1    32829.71    32498.35    503.31 o
  -6   1   1     7949.50     7721.02     63.88 o
  -5   1   1     2489.72     2339.10     53.04 o
  -4   1   1    11966.23    11420.95    148.06 o
  -3   1   1    14040.34    13698.12    256.23 o
  -2   1   1    26834.28    26137.27    321.38 o
  -1   1   1    73293.20    75264.94   2669.96 o
   0   1   1     6381.26     6998.64    119.64 o
   1   1   1     7073.15     7196.68    112.58 o
   2   1   1    48276.76    46444.27    171.46 o
   3   1   1     4699.89     4541.95     73.85 o
   4   1   1    31770.24    30202.95    118.48 o
   5   1   1     1311.84     1148.53     47.31 o
   6   1   1     2308.68     2364.24     56.99 o
   7   1   1     5817.70     5845.52    124.81 o
   8   1   1     5121.11     4833.22     52.39 o
   9   1   1     5963.29     5814.60     63.77 o
  10   1   1     3673.51     3942.20     92.80 o
  11   1   1       11.49      -20.68     52.04 o
  12   1   1       55.22      169.71     61.72 o
  13   1   1     3746.98     3817.33     78.84 o
  14   1   1      142.04      229.08     69.50 o
 -15   2   1      865.35      893.32     63.89 o
 -14   2   1      693.90      741.02     88.91 o
 -13   2   1      712.29      777.34     51.18 o
 -12   2   1     2445.34     2491.82    113.37 o
 -11   2   1    17987.98    18176.12    465.47 o
 -10   2   1      931.03      924.42     60.31 o
  -9   2   1    12086.98    12055.91    257.50 o
  -8   2   1     2663.55     2639.09    136.57 o
  -7   2   1     1006.54     1122.33     64.46 o
  -6   2   1    50040.67    50796.99    789.21 o
  -5   2   1    17001.96    16452.19    286.32 o
  -4   2   1    22135.84    21339.99    325.19 o
  -3   2   1      533.32      498.81     80.98 o
  -2   2   1     8009.22     8189.84    138.16 o
  -1   2   1    49290.70    50423.09   3313.67 o
   0   2   1    58543.30    57774.88    308.78 o
   1   2   1    27682.42    26661.22    136.78 o
   2   2   1    18057.73    16777.71    104.58 o
   3   2   1     4706.07     4486.49     58.75 o
   4   2   1     3568.78     3499.57     56.79 o
   5   2   1    18690.23    18336.73    277.71 o
   6   2   1     5775.71     5704.53     74.16 o
   7   2   1    18145.22    17871.18    211.67 o
   8   2   1     9848.37     9587.29     64.64 o
   9   2   1       31.98        5.68     43.42 o
  10   2   1      468.57      489.30     45.27 o
  11   2   1     4081.72     4394.12     61.30 o
  12   2   1      643.17      755.80    101.93 o
  13   2   1     4793.50     5147.08     94.08 o
  14   2   1      175.19      216.88     47.86 o
 -15   3   1      604.26      639.97     58.35 o
 -14   3   1     2189.11     2392.98    147.81 o
 -13   3   1     6472.66     6788.72    152.13 o
 -12   3   1      715.20      879.40     72.36 o
 -11   3   1     1324.41     1335.49    104.72 o
 -10   3   1     2184.70     2142.01    131.75 o
  -9   3   1     7420.14     6999.33    344.62 o
  -8   3   1    25255.39    24566.68    754.73 o
  -7   3   1      175.43      196.91     65.77 o
  -6   3   1    20159.93    20274.06    236.13 o
  -5   3   1       65.08       19.08     68.66 o
  -4   3   1        7.40        0.53     49.62 o
  -3   3   1    21392.09    20464.19    752.89 o
  -2   3   1    16691.56    15794.52    427.96 o
  -1   3   1      115.08      155.43     93.81 o
   0   3   1    13004.10    13144.92    198.56 o
   1   3   1      925.40      833.87     64.24 o
   2   3   1    29977.10    28508.41    348.15 o
   3   3   1    36026.29    34727.49    122.81 o
   4   3   1      594.65      683.59     48.68 o
   5   3   1    20692.71    20141.18    129.77 o
   6   3   1      590.08      682.13     55.74 o
   7   3   1        2.66      -48.40     48.40 o
   8   3   1    13078.49    13269.96    263.44 o
   9   3   1     2539.47     2632.26     60.59 o
  10   3   1     3797.08     3764.81     67.56 o
  11   3   1     2546.56     2852.68     83.75 o
  12   3   1     1396.02     1250.20     86.47 o
  13   3   1     1736.94     1912.47     60.49 o
  14   3   1     1846.13     1851.95    204.60 o
 -15   4   1     1168.90     1196.68     56.53 o
 -14   4   1      625.60      671.62     54.75 o
 -13   4   1     1326.13     1383.05     54.84 o
 -12   4   1     3297.48     3407.60     69.80 o
 -11   4   1     4532.88     4877.54    343.66 o
 -10   4   1    11261.59    11055.26    457.25 o
  -9   4   1       42.37      135.22     56.60 o
  -8   4   1       82.62      175.86     95.36 o
  -7   4   1      818.14      775.38     62.30 o
  -6   4   1     9140.37     9369.46    208.68 o
  -5   4   1    45621.67    43143.02   1017.45 o
  -4   4   1     5051.61     5161.18    158.06 o
  -3   4   1     1300.76     1192.84    115.21 o
  -2   4   1    13006.39    13885.35    753.14 o
  -1   4   1     2273.84     2154.66    123.04 o
   0   4   1    32291.46    31871.58    716.00 o
   1   4   1    44508.20    42792.73    533.65 o
   2   4   1     2381.57     2630.82     58.65 o
   3   4   1     4917.95     4983.37     54.31 o
   4   4   1      697.98      669.11     41.15 o
   5   4   1     3785.19     3438.95     52.01 o
   6   4   1    29855.58    28881.81     94.83 o
   7   4   1     1135.41     1250.81     75.63 o
   8   4   1     7840.16     7684.78     57.91 o
   9   4   1     1206.48     1206.92     46.94 o
  10   4   1      221.63      248.91     43.35 o
  11   4   1     4973.88     5463.32    188.60 o
  12   4   1     4310.35     4426.27     94.60 o
  13   4   1     1270.13     1240.70     52.56 o
 -15   5   1     4019.57     3976.86    127.35 o
 -14   5   1      177.04       82.39     53.17 o
 -13   5   1     2986.74     2898.61     61.31 o
 -12   5   1     6245.01     6494.86    116.46 o
 -11   5   1      252.18      363.02     51.94 o
 -10   5   1     7274.06     7130.24    104.95 o
  -9   5   1     3261.26     3178.84    129.09 o
  -8   5   1     8506.52     8792.32    181.01 o
  -7   5   1    32848.98    32657.87    501.91 o
  -6   5   1      942.90      904.05     66.66 o
  -5   5   1      773.44      704.27     77.31 o
  -4   5   1    12078.07    13420.69    959.94 o
  -3   5   1      441.10      466.20    109.66 o
  -2   5   1    35559.59    36812.04   1463.53 o
  -1   5   1    28710.89    28616.83    182.48 o
   0   5   1     2266.41     2289.97     53.52 o
   1   5   1     6007.71     6071.50    107.78 o
   2   5   1    18342.55    18575.84    276.95 o
   3   5   1    11060.32    10694.71    150.68 o
   4   5   1    32047.81    30418.88    436.66 o
   5   5   1      614.79      572.21     42.62 o
   6   5   1     3849.26     3929.68    102.41 o
   7   5   1     4132.03     3835.31    132.76 o
   8   5   1       39.38      144.07     58.04 o
   9   5   1    12945.09    12827.77    164.41 o
  10   5   1     1447.19     1563.97     85.36 o
  11   5   1     1321.50     1487.62    106.28 o
  12   5   1      228.68      237.10     53.92 o
  13   5   1     2340.21     2335.08    177.16 o
 -15   6   1     2131.20     2128.51    184.66 o
 -14   6   1        9.93       42.14     58.70 o
 -13   6   1     1180.36     1152.22     74.89 o
 -12   6   1     7716.64     7843.87     89.81 o
 -11   6   1     5079.11     4920.38    266.29 o
 -10   6   1     5557.61     5462.38     97.73 o
  -9   6   1     7079.27     7022.06    380.11 o
  -8   6   1     2142.58     2099.42    127.69 o
  -7   6   1     2978.33     2941.34    204.96 o
  -6   6   1     8393.89     8380.22     92.61 o
  -5   6   1     4695.10     4851.56     82.14 o
  -4   6   1    47982.31    49874.19   2085.86 o
  -3   6   1     7616.30     8113.25    358.56 o
  -2   6   1        2.75       62.61     68.75 o
  -1   6   1     7818.07     7748.25    104.22 o
   0   6   1    14800.80    14748.12    115.71 o
   1   6   1    20394.14    19417.64    375.71 o
   2   6   1    14236.80    13615.50    225.22 o
   3   6   1      558.92      653.35     53.77 o
   4   6   1     3817.90     3636.44     67.09 o
   5   6   1    10677.67    10222.69    175.43 o
   6   6   1     2258.66     2242.36     46.64 o
   7   6   1    14444.69    14213.21    177.83 o
   8   6   1       11.85      -64.73     64.73 o
   9   6   1       95.89      166.39     42.98 o
  10   6   1     1734.99     1617.18     53.91 o
  11   6   1        6.80       57.36     44.66 o
  12   6   1     7486.16     7783.20     71.63 o
 -15   7   1       48.41      256.49     75.83 o
 -14   7   1     2516.32     2658.54    157.36 o
 -13   7   1      164.19      263.37     60.77 o
 -12   7   1     1517.39     1503.41     68.11 o
 -11   7   1     1436.97     1419.37     84.45 o
 -10   7   1        2.54      -59.15     59.15 o
  -9   7   1    14178.57    13691.04    750.86 o
  -8   7   1    14647.59    14724.67    440.54 o
  -7   7   1     2569.43     2583.03    132.80 o
  -6   7   1    16696.26    16379.21    248.01 o
  -5   7   1       34.21       68.75     74.99 o
  -4   7   1      120.95      148.20    117.79 o
  -3   7   1    17438.54    18553.62   1135.63 o
  -2   7   1       18.51       84.21     68.85 o
  -1   7   1    22249.08    22925.36    148.80 o
   0   7   1     3806.63     3565.74     72.53 o
   1   7   1       62.80       99.48     50.31 o
   2   7   1    37060.06    35802.55    837.73 o
   3   7   1    14830.16    14726.17    406.92 o
   4   7   1     4650.54     4534.50     71.70 o
   5   7   1     1851.76     1816.04     63.75 o
   6   7   1      401.19      371.50     37.35 o
   7   7   1     1882.32     1860.09     61.17 o
   8   7   1    10218.39     9870.07     70.27 o
   9   7   1     1708.90     1662.96     80.13 o
  10   7   1     3128.30     3073.21    117.48 o
  11   7   1       51.28      104.59     64.51 o
  12   7   1      419.94      437.38     56.57 o
 -15   8   1       75.02      155.65     63.40 o
 -14   8   1      651.11      791.20     76.56 o
 -13   8   1       49.74      270.70     73.58 o
 -12   8   1       33.89       12.47     60.18 o
 -11   8   1    13825.24    13651.30    607.37 o
 -10   8   1     3541.44     3555.58    179.31 o
  -9   8   1     1616.05     1615.09     80.27 o
  -8   8   1      104.20      263.00     77.13 o
  -7   8   1      798.29      782.90     67.37 o
  -6   8   1    12638.88    13357.33    358.71 o
  -5   8   1    35430.07    35857.66    627.87 o
  -4   8   1     4287.18     4168.19    170.04 o
  -3   8   1     7002.98     6820.11    121.26 o
  -2   8   1     1259.19     1770.09     99.16 o
  -1   8   1     1149.90     1337.08     93.42 o
   0   8   1    28393.87    29041.82    163.56 o
   1   8   1     4005.05     4048.08    223.69 o
   2   8   1     7445.12     7566.04    220.92 o
   3   8   1      111.89      228.78     94.23 o
   4   8   1      189.37      197.05     41.91 o
   5   8   1    13936.70    13254.96    245.48 o
   6   8   1    17780.04    17213.21    405.47 o
   7   8   1     1561.70     1750.11     65.74 o
   8   8   1     2401.92     2509.60     83.87 o
   9   8   1      482.95      529.56     52.95 o
  10   8   1     1265.78     1301.20     55.01 o
  11   8   1     3696.85     3974.23    236.26 o
 -15   9   1     1577.96     1537.82     83.57 o
 -14   9   1      448.40      603.83     80.74 o
 -13   9   1     5370.88     5141.27    274.71 o
 -12   9   1      121.38      293.28     96.49 o
 -11   9   1      571.22      726.41     63.46 o
 -10   9   1     5137.35     5072.91    104.56 o
  -9   9   1      440.94      505.65     66.00 o
  -8   9   1    18148.66    18667.90    125.46 o
  -7   9   1    17820.52    17979.91    381.10 o
  -6   9   1      407.59      613.63     74.69 o
  -5   9   1      812.67      834.56     55.98 o
  -4   9   1     4566.94     5088.66    115.51 o
  -3   9   1     4856.19     5230.62    113.63 o
  -2   9   1    20622.05    22077.96    154.64 o
  -1   9   1       30.05      312.05     88.56 o
   0   9   1    10876.34    11333.10    120.96 o
   1   9   1     1090.32     1176.33     59.61 o
   2   9   1     1373.20     1257.61     47.37 o
   3   9   1    31146.45    30270.69    983.42 o
   4   9   1     1218.78     1368.88     48.43 o
   5   9   1     4166.95     3817.10    167.82 o
   6   9   1      467.55      471.82     63.36 o
   7   9   1      696.82      739.59     50.22 o
   8   9   1     4861.87     4853.71     75.15 o
   9   9   1     6309.57     6532.42    101.27 o
  10   9   1      219.37      309.60     53.40 o
 -15  10   1     1723.84     1658.75     74.56 o
 -14  10   1       43.14      174.94     96.44 o
 -13  10   1       26.77       99.65    147.06 o
 -12  10   1     2581.50     2393.52     72.36 o
 -11  10   1      216.50      447.06     96.93 o
 -10  10   1    17701.92    17814.94    269.75 o
  -9  10   1     3418.38     3568.14    179.51 o
  -8  10   1       93.26      291.75     85.16 o
  -7  10   1     4571.85     4627.34     78.99 o
  -6  10   1      612.86      590.34     53.20 o
  -5  10   1    21565.95    22987.11    793.27 o
  -4  10   1    18743.64    19951.44    153.75 o
  -3  10   1      519.03      715.15     69.35 o
  -2  10   1      197.13      233.00     65.09 o
  -1  10   1     3640.06     4147.74    101.84 o
   0  10   1     2529.37     2516.84     71.23 o
   1  10   1    27880.60    28277.93    153.85 o
   2  10   1     1284.44     1246.62     51.73 o
   3  10   1      352.15      345.34     41.38 o
   4  10   1     2323.19     2278.58     86.37 o
   5  10   1      162.46      164.82     41.70 o
   6  10   1     7956.76     7836.49    314.21 o
   7  10   1     3434.00     3685.53    119.10 o
   8  10   1      916.88      988.45     42.32 o
   9  10   1      174.40      162.90     73.63 o
  10  10   1      524.37      521.88     60.69 o
 -14  11   1     1196.03     1089.15    195.06 o
 -13  11   1     1248.20     1155.09    210.26 o
 -12  11   1     3662.86     3476.03    392.79 o
 -11  11   1        2.68      -49.53     66.82 o
 -10  11   1       19.89      318.85     80.99 o
  -9  11   1     6995.53     6586.34    421.37 o
  -8  11   1       68.19      120.73     84.85 o
  -7  11   1    15186.13    15423.43    209.90 o
  -6  11   1     8631.30     8872.50    139.83 o
  -5  11   1       85.28      165.01    235.87 o
  -4  11   1     8958.39     9515.66    122.05 o
  -3  11   1     2259.12     2447.69     99.26 o
  -2  11   1     8903.13     9006.47     96.79 o
  -1  11   1     1829.87     2158.32     71.23 o
   0  11   1     2727.11     2756.58     94.90 o
   1  11   1      182.31      253.01     86.98 o
   2  11   1    10113.18    10214.56    111.45 o
   3  11   1      138.16      268.27     46.87 o
   4  11   1     8280.12     8230.38     69.05 o
   5  11   1      631.81      711.50     62.13 o
   6  11   1       25.56      -29.15    113.08 o
   7  11   1      570.28      596.47     45.81 o
   8  11   1      706.16      763.22    155.87 o
   9  11   1     2458.79     2556.29    160.42 o
 -14  12   1      463.66      363.19     87.06 o
 -13  12   1      142.18      375.36     83.51 o
 -12  12   1     1110.23     1003.99    183.32 o
 -11  12   1     5430.15     5401.08    253.16 o
 -10  12   1     1589.92     1653.44     73.57 o
  -9  12   1     4306.23     4539.57     92.64 o
  -8  12   1       15.26       -1.58     56.67 o
  -7  12   1     1278.23     1277.14     68.22 o
  -6  12   1    11779.66    12312.86    295.31 o
  -5  12   1      483.47      567.89     69.99 o
  -4  12   1    16875.71    17123.93    123.24 o
  -3  12   1     5476.71     5809.06     88.66 o
  -2  12   1     1412.13     1377.00     95.10 o
  -1  12   1    11121.60    10987.37     99.56 o
   0  12   1     6572.58     7013.29    107.09 o
   1  12   1     1854.29     1903.53     89.65 o
   2  12   1     5531.79     5602.11    102.33 o
   3  12   1       80.25      237.26     82.62 o
   4  12   1      507.40      614.47     48.44 o
   5  12   1     2844.54     2812.03    198.53 o
   6  12   1      402.17      427.68     83.07 o
   7  12   1     4555.04     4602.18     74.18 o
   8  12   1      554.25      616.30    146.71 o
 -13  13   1     2631.64     2295.94    219.08 o
 -12  13   1      619.25      610.02    107.53 o
 -11  13   1      890.85     1026.94     65.35 o
 -10  13   1      931.51      899.40     61.38 o
  -9  13   1     2505.67     2420.73     62.36 o
  -8  13   1    12329.51    11941.72    439.22 o
  -7  13   1       48.24      162.00     72.85 o
  -6  13   1     2487.11     2585.47     57.61 o
  -5  13   1       40.35       50.68     56.91 o
  -4  13   1      380.18      550.40     96.98 o
  -3  13   1    11076.93    11265.64    123.83 o
  -2  13   1     1879.57     1892.53     95.40 o
  -1  13   1     3756.54     3692.04    104.32 o
   0  13   1     3234.82     3206.23     78.16 o
   1  13   1      252.91      282.04     88.37 o
   2  13   1     1891.18     2166.35     92.23 o
   3  13   1     7569.22     8201.07    110.66 o
   4  13   1      148.37       89.46     87.18 o
   5  13   1     2089.40     1924.23     96.89 o
   6  13   1       26.91      112.29     76.63 o
   7  13   1      126.52      178.70     64.24 o
 -12  14   1       12.71      -22.45     62.82 o
 -11  14   1     3586.42     3391.51    104.10 o
 -10  14   1     6147.24     5679.16    141.73 o
  -9  14   1       11.80      112.08    152.61 o
  -8  14   1       35.43      298.31     99.31 o
  -7  14   1      103.88      191.02     51.60 o
  -6  14   1     1700.26     1607.91     63.04 o
  -5  14   1    12268.53    11932.02     92.18 o
  -4  14   1      478.57      474.72     69.74 o
  -3  14   1     4344.39     4232.14    106.49 o
  -2  14   1       16.22      257.96     90.25 o
  -1  14   1       28.62      159.59     90.25 o
   0  14   1     5924.71     5850.37    107.09 o
   1  14   1     6213.50     6438.91     87.97 o
   2  14   1      396.27      769.53     89.36 o
   3  14   1      242.62      352.57     88.66 o
   4  14   1      496.31      340.29     65.98 o
   5  14   1     1458.00     1529.86     73.41 o
   6  14   1     4943.50     4499.32    111.35 o
 -12  15   1      661.01      796.38    136.02 o
 -11  15   1      656.11      699.40    201.35 o
 -10  15   1      164.97      258.49     60.01 o
  -9  15   1     2190.09     2012.41    186.79 o
  -8  15   1     2320.23     2585.09    124.77 o
  -7  15   1     6395.93     6256.13    303.53 o
  -6  15   1      362.10      493.47     72.50 o
  -5  15   1        1.93       50.32    183.07 o
  -4  15   1     1271.00     1092.29     98.27 o
  -3  15   1      264.07      375.85     93.81 o
  -2  15   1     9310.95     9142.98    121.06 o
  -1  15   1     1597.75     1858.26     97.88 o
   0  15   1      734.05      793.21     95.50 o
   1  15   1       64.77       -8.92     94.01 o
   2  15   1      376.68      466.99     91.34 o
   3  15   1     2985.41     3034.75    104.41 o
   4  15   1     2581.48     2611.25    102.43 o
   5  15   1      123.69       30.91     95.89 o
 -10  16   1     3907.59     3644.83    216.70 o
  -9  16   1     1303.22     1458.66     72.53 o
  -8  16   1       46.01      158.99    307.60 o
  -7  16   1     1130.75     1459.55     77.93 o
  -6  16   1     2992.56     3024.61     60.31 o
  -5  16   1      569.47      628.62     87.13 o
  -4  16   1     8494.77     8212.89     87.08 o
  -3  16   1      804.03      953.70     71.72 o
  -2  16   1       10.07      195.45     97.18 o
  -1  16   1     1278.74     1211.66     72.22 o
   0  16   1        2.07      209.52     69.15 o
   1  16   1     4867.25     4804.04     88.27 o
   2  16   1     2295.53     1953.56     79.25 o
   3  16   1      280.16      173.96     99.36 o
  -9  17   1     2347.82     1838.21     67.86 o
  -8  17   1     1619.80     1523.05     72.37 o
  -7  17   1     1789.84     1718.34     61.96 o
  -6  17   1     1841.50     2053.23    128.88 o
  -5  17   1      177.50      129.39     61.64 o
  -4  17   1     2379.34     2486.14    222.05 o
  -3  17   1     5393.01     5231.61     94.90 o
  -2  17   1      520.34      364.46    100.55 o
  -1  17   1     4168.95     3387.72     88.37 o
   0  17   1      100.77      106.69     98.87 o
   1  17   1       13.87      155.93    100.15 o
  -6  18   1     2112.66     1928.93    274.46 o
  -5  18   1     2971.07     2596.26    180.79 o
  -4  18   1      431.26      286.59     63.58 o
  -3  18   1     1751.06     1508.12    217.15 o
  -1 -18   2      996.28      912.49     78.26 o
   0 -18   2      342.21      406.76     72.61 o
   1 -18   2     3485.71     3035.82    327.21 o
   2 -18   2      115.22      102.01    103.97 o
   3 -18   2      879.09      759.71    150.23 o
   4 -18   2       55.03      219.90    179.51 o
   5 -18   2        0.61      -56.46     56.46 o
   6 -18   2     5201.11     4811.46    293.38 o
   7 -18   2     3110.36     2654.02     68.88 o
   8 -18   2       13.08      -71.18     71.18 o
  -3 -17   2     1029.66      815.10     74.40 o
  -2 -17   2     2701.75     2508.02    108.77 o
  -1 -17   2     4067.99     3871.55     85.49 o
   0 -17   2        9.88      136.61     96.59 o
   1 -17   2        5.22      -17.99     69.21 o
   2 -17   2     2309.84     2403.25    254.05 o
   3 -17   2       30.41      142.06     74.85 o
   4 -17   2     7289.69     6743.46    155.73 o
   5 -17   2     2004.67     1854.04    257.27 o
   6 -17   2      283.42      166.42     78.71 o
   7 -17   2      652.03      596.44     66.62 o
   8 -17   2      119.43      152.44     68.86 o
   9 -17   2     4568.56     4047.79     96.99 o
  10 -17   2     4166.09     3303.45     91.54 o
  -5 -16   2       91.45      261.04     98.27 o
  -4 -16   2     4795.77     5090.24    112.04 o
  -3 -16   2     3960.48     3793.78    108.77 o
  -2 -16   2       51.97      215.37     96.09 o
  -1 -16   2     1357.96     1249.80     71.82 o
   0 -16   2     3191.42     3263.59    105.31 o
   1 -16   2      895.22      814.81     96.69 o
   2 -16   2     5210.58     4927.59    197.58 o
   3 -16   2      101.49      146.92     71.20 o
   4 -16   2       81.01      105.06     60.55 o
   5 -16   2     3424.51     3317.94     72.71 o
   6 -16   2       56.39      160.26     75.72 o
   7 -16   2     6558.08     6188.24    172.62 o
   8 -16   2     6196.63     5679.19    214.28 o
   9 -16   2       51.84      -11.21    208.63 o
  10 -16   2      903.76      850.26    114.69 o
  11 -16   2     1036.92      915.64     95.13 o
  -6 -15   2     1528.82     1230.28     75.59 o
  -5 -15   2      591.64      839.08     94.71 o
  -4 -15   2       48.11      278.27     92.23 o
  -3 -15   2     2218.57     2140.39     73.01 o
  -2 -15   2     2996.70     2678.81     78.26 o
  -1 -15   2     3058.53     2683.86     79.35 o
   0 -15   2     3441.92     3584.76    107.78 o
   1 -15   2      134.82       45.57     67.46 o
   2 -15   2     1521.76     1587.48     61.02 o
   3 -15   2     7582.85     7580.86    265.64 o
   4 -15   2        9.48       78.40    127.45 o
   5 -15   2     4671.80     4551.98    110.31 o
   6 -15   2       30.71      219.54    144.68 o
   7 -15   2     1217.13     1205.14     55.99 o
   8 -15   2     7965.28     7478.37    122.09 o
   9 -15   2     1305.71     1197.50     89.94 o
  10 -15   2     6041.07     6151.85    325.38 o
  11 -15   2     2007.55     1719.52     94.11 o
  12 -15   2       19.77       89.87     89.67 o
  -7 -14   2      185.37      177.13     94.80 o
  -6 -14   2      294.48      345.54     95.30 o
  -5 -14   2     8303.29     8727.11    117.89 o
  -4 -14   2     1002.54      984.70     65.09 o
  -3 -14   2     2618.66     2604.51     97.78 o
  -2 -14   2      350.62      289.17     93.72 o
  -1 -14   2       57.59      108.38     93.52 o
   0 -14   2    12268.39    12115.52    132.45 o
   1 -14   2     9713.29     9393.71    122.34 o
   2 -14   2     2232.10     2418.28    125.71 o
   3 -14   2     2373.21     2290.58    142.06 o
   4 -14   2      779.96      947.23     99.02 o
   5 -14   2     1104.60     1144.64     58.24 o
   6 -14   2    10198.80     9928.04    115.26 o
   7 -14   2       10.57        7.16     87.97 o
   8 -14   2     2805.95     2951.18    127.30 o
   9 -14   2      382.58      419.44    101.54 o
  10 -14   2      196.32      206.73     73.78 o
  11 -14   2     5461.45     5170.50    216.95 o
  12 -14   2     1510.96     1493.12     72.63 o
  -8 -13   2      422.08      536.53     97.18 o
  -7 -13   2     9327.04     8686.39    103.03 o
  -6 -13   2        5.05      -38.73     63.70 o
  -5 -13   2      540.02      549.51     62.91 o
  -4 -13   2      364.21      469.67     86.68 o
  -3 -13   2       12.19      -83.02     83.02 o
  -2 -13   2    14743.78    13897.39    109.96 o
  -1 -13   2     2939.19     3266.26    100.06 o
   0 -13   2     1390.79     1599.40     70.83 o
   1 -13   2      139.67       97.48     68.16 o
   2 -13   2       11.84      -93.22     93.22 o
   3 -13   2     8366.26     8809.02     77.93 o
   4 -13   2    19501.44    19586.13    436.86 o
   5 -13   2       56.28      102.92     78.48 o
   6 -13   2      808.32      931.63    110.16 o
   7 -13   2      488.05      632.22     87.53 o
   8 -13   2      643.49      560.43     77.86 o
   9 -13   2    10578.95    10453.00    218.29 o
  10 -13   2      941.43     1068.33    179.01 o
  11 -13   2     2507.57     2508.18    257.77 o
  12 -13   2      107.87      -67.22     82.96 o
  13 -13   2      287.44      278.78     69.14 o
  -9 -12   2     3913.71     3802.80    113.53 o
  -8 -12   2      464.71      578.84     93.72 o
  -7 -12   2       26.61       -8.72     88.76 o
  -6 -12   2     2858.92     2647.70     74.89 o
  -5 -12   2     1180.16     1311.32     89.46 o
  -4 -12   2    10630.47    10993.21    120.26 o
  -3 -12   2     1067.38     1045.73     88.66 o
  -2 -12   2      882.77      937.15     88.07 o
  -1 -12   2     2809.33     2868.72     95.10 o
   0 -12   2       23.48      191.39     89.65 o
   1 -12   2    13341.24    14066.89    134.63 o
   2 -12   2     5952.86     5765.96    113.43 o
   3 -12   2       45.29        7.87     55.55 o
   4 -12   2     1447.01     1554.24     93.31 o
   5 -12   2     4100.23     4299.23    169.35 o
   6 -12   2     9756.16     9640.01    230.03 o
   7 -12   2    12948.78    12859.84    410.72 o
   8 -12   2     1162.80     1065.96    118.48 o
   9 -12   2       20.17        1.73     81.00 o
  10 -12   2     1029.11     1055.70    101.94 o
  11 -12   2      515.62      610.57     96.84 o
  12 -12   2     8062.00     7066.79    405.62 o
  13 -12   2      599.97      533.04    127.00 o
  14 -12   2     1277.67     1229.87     72.28 o
 -10 -11   2      210.61      233.26     81.38 o
  -9 -11   2     1227.22     1247.09     69.40 o
  -8 -11   2     2666.81     2637.91     66.37 o
  -7 -11   2     3055.17     3251.25     90.69 o
  -6 -11   2     6081.90     5966.47    107.98 o
  -5 -11   2       10.69      174.75     85.00 o
  -4 -11   2     1864.23     1909.97     68.16 o
  -3 -11   2     8929.93     8779.02    113.43 o
  -2 -11   2     1320.71     1529.14     76.87 o
  -1 -11   2    32449.46    32505.77    239.93 o
   0 -11   2     2712.24     2794.79    130.12 o
   1 -11   2      478.60      558.43     82.11 o
   2 -11   2     5481.39     5991.57    456.54 o
   3 -11   2      339.81      468.98     71.50 o
   4 -11   2    18691.41    18949.96    407.70 o
   5 -11   2    15978.53    16179.64    221.76 o
   6 -11   2      146.92      241.56     64.03 o
   7 -11   2     4347.12     4469.12    155.98 o
   8 -11   2     5695.01     5865.58     84.26 o
   9 -11   2      828.37      904.92    183.91 o
  10 -11   2     9585.66     9103.06    347.57 o
  11 -11   2      709.01      708.79     79.44 o
  12 -11   2      157.84      285.80     64.17 o
  13 -11   2     1119.16      958.60     83.36 o
  14 -11   2       27.68      -31.55    152.26 o
 -11 -10   2     3081.25     3356.95    336.57 o
 -10 -10   2      925.34      932.30     69.53 o
  -9 -10   2     3389.43     3374.33    244.49 o
  -8 -10   2     1086.93     1114.17     55.42 o
  -7 -10   2     1460.68     1321.85    178.66 o
  -6 -10   2     6666.26     6947.40    287.49 o
  -5 -10   2     8308.69     8345.64    142.21 o
  -4 -10   2     2747.32     2875.80     95.10 o
  -3 -10   2     5834.47     5687.41     82.35 o
  -2 -10   2      146.19      108.93     73.46 o
  -1 -10   2     1396.28     1427.14     71.91 o
   0 -10   2    22242.94    22405.26    468.33 o
   1 -10   2      544.80      689.24     98.37 o
   2 -10   2    16553.38    17122.25    133.14 o
   3 -10   2     4930.16     5247.85    120.26 o
   4 -10   2      271.50       60.13    110.46 o
   5 -10   2     4987.75     5143.98    107.24 o
   6 -10   2     5290.59     5278.76    112.64 o
   7 -10   2     3689.67     3685.18    103.62 o
   8 -10   2     3233.00     3441.69    276.44 o
   9 -10   2       12.52      -47.75    120.36 o
  10 -10   2      255.04      435.51     77.93 o
  11 -10   2     5073.79     5193.35    255.54 o
  12 -10   2        9.72       15.10     80.74 o
  13 -10   2     4706.34     4463.60    327.06 o
  14 -10   2      462.28      387.50     93.76 o
 -11  -9   2     1759.57     1656.81     58.09 o
 -10  -9   2      377.45      421.97     77.07 o
  -9  -9   2       10.97      -39.07     39.07 o
  -8  -9   2     5369.31     5517.89    208.21 o
  -7  -9   2     2377.07     2433.68     48.81 o
  -6  -9   2     5210.43     5164.65    228.44 o
  -5  -9   2     1214.11     1233.84     73.41 o
  -4  -9   2      286.32      386.51     51.89 o
  -3  -9   2    11092.42    11461.91    187.73 o
  -2  -9   2    31031.23    30108.45    486.16 o
  -1  -9   2      584.14      911.23    172.67 o
   0  -9   2     5589.94     5882.74    333.65 o
   1  -9   2      332.85      291.05     96.19 o
   2  -9   2     3102.51     3187.71     61.39 o
   3  -9   2    15776.20    18015.51    162.37 o
   4  -9   2     4430.64     4795.13    100.55 o
   5  -9   2    10673.07    10411.11    150.38 o
   6  -9   2     3128.98     2990.28     74.76 o
   7  -9   2      610.24      514.77     80.09 o
   8  -9   2    15908.97    16347.61    280.20 o
   9  -9   2    22121.21    20999.47    728.67 o
  10  -9   2      115.00      168.40     53.38 o
  11  -9   2     7522.56     6880.26    403.74 o
  12  -9   2       94.30      135.05    105.65 o
  13  -9   2      630.16      917.68     77.58 o
  14  -9   2     3854.49     3574.33    213.34 o
  15  -9   2       32.09       44.38    112.34 o
 -12  -8   2      922.03      987.46    143.78 o
 -11  -8   2     1193.99     1182.30     85.10 o
 -10  -8   2     6215.14     6062.87    344.93 o
  -9  -8   2      259.11      196.05     43.49 o
  -8  -8   2     2487.91     2503.58    153.40 o
  -7  -8   2     2445.01     2225.59     82.89 o
  -6  -8   2        6.32       47.08     34.78 o
  -5  -8   2    24727.95    24806.26    449.94 o
  -4  -8   2     9083.77     8999.87    237.10 o
  -3  -8   2      468.79      545.82     54.17 o
  -2  -8   2      218.74      162.59     51.66 o
  -1  -8   2      317.93      310.52     71.83 o
   0  -8   2    11620.73    10981.88    566.95 o
   1  -8   2    48842.06    53405.60    236.57 o
   2  -8   2     1808.81     1790.10     85.49 o
   3  -8   2     3545.87     3799.43    128.19 o
   4  -8   2       21.31     -115.51    115.51 o
   5  -8   2      597.10      735.56    118.68 o
   6  -8   2    15577.14    15299.43    286.00 o
   7  -8   2     3743.04     3749.47    122.84 o
   8  -8   2     4233.70     4166.84     77.77 o
   9  -8   2     2070.00     2204.72     68.42 o
  10  -8   2      379.91      588.13    104.93 o
  11  -8   2     3264.87     3100.55    111.99 o
  12  -8   2    10296.53    10303.26    295.88 o
  13  -8   2      574.37      484.60     46.81 o
  14  -8   2     2424.35     2357.98    141.61 o
  15  -8   2       81.37      181.62     76.64 o
 -13  -7   2     2629.77     2525.20    106.44 o
 -12  -7   2     6037.05     6132.47    192.46 o
 -11  -7   2      141.44      178.51     52.68 o
 -10  -7   2       27.94       41.29     50.62 o
  -9  -7   2     1756.70     1813.24     52.52 o
  -8  -7   2      305.15      277.66     42.40 o
  -7  -7   2    11619.71    11577.87    220.13 o
  -6  -7   2     1542.70     1476.83     46.83 o
  -5  -7   2     1341.72     1401.68     41.90 o
  -4  -7   2     2944.99     2951.43     52.69 o
  -3  -7   2      185.23      241.02     42.69 o
  -2  -7   2    15780.73    15693.56    104.77 o
  -1  -7   2    44913.68    44518.12   1857.27 o
   0  -7   2     2097.67     2637.32    184.06 o
   2  -7   2      123.96       50.42     85.00 o
   3  -7   2    10997.01    12511.18    163.65 o
   4  -7   2    44835.48    44187.63    233.10 o
   5  -7   2     3154.51     2746.47    102.83 o
   6  -7   2    13287.62    13269.87    218.19 o
   7  -7   2     1542.68     1565.26     62.03 o
   8  -7   2      253.85      216.54     56.09 o
   9  -7   2     9265.64     9322.64    346.89 o
  10  -7   2     8595.71     8679.78    206.76 o
  11  -7   2      291.35      349.61     92.39 o
  12  -7   2      365.20      416.02     54.82 o
  13  -7   2      467.99      544.58     64.79 o
  14  -7   2     1517.36     1555.71     53.30 o
  15  -7   2     3511.18     3422.32    113.49 o
 -13  -6   2      721.50      783.01     60.14 o
 -12  -6   2     1117.15     1379.99    162.73 o
 -11  -6   2     2606.52     2641.10     52.29 o
 -10  -6   2     2876.14     2911.50     67.76 o
  -9  -6   2     7012.48     7026.73    105.18 o
  -8  -6   2       41.81      122.39     47.54 o
  -7  -6   2     1010.01     1071.70     56.41 o
  -6  -6   2    10582.18    10171.79     99.44 o
  -5  -6   2      973.26      987.86     40.92 o
  -4  -6   2    14044.76    14051.85    256.11 o
  -3  -6   2    12918.71    12974.62    351.49 o
  -2  -6   2      114.67      101.90     63.53 o
  -1  -6   2     2075.85     1876.21     96.19 o
   0  -6   2    10380.91    10741.19    130.57 o
   2  -6   2    37033.16    39136.21    246.57 o
   3  -6   2     3671.61     3754.85    111.45 o
   4  -6   2      697.87     1000.00    199.81 o
   5  -6   2     5649.14     5349.11     96.73 o
   6  -6   2      993.14     1108.95     56.21 o
   7  -6   2    25087.49    24685.87    531.47 o
   8  -6   2     2226.59     2275.07    119.38 o
   9  -6   2      685.22      689.02     65.11 o
  10  -6   2     1811.30     1857.40     64.65 o
  11  -6   2     5360.97     5476.74     72.07 o
  12  -6   2     7587.43     7642.32    177.70 o
  13  -6   2     5318.41     5834.44    117.44 o
  14  -6   2      284.61      340.32     63.29 o
  15  -6   2       43.42       -5.58     64.74 o
 -14  -5   2     2043.97     1987.20     65.97 o
 -13  -5   2     2618.52     2884.94     56.88 o
 -12  -5   2     3203.20     3210.54    127.88 o
 -11  -5   2     2253.15     2285.50    143.11 o
 -10  -5   2      181.78      215.47     45.25 o
  -9  -5   2     1378.40     1455.16     53.68 o
  -8  -5   2     5555.07     5560.96     87.50 o
  -7  -5   2      126.11      202.36     38.35 o
  -6  -5   2    17186.40    16723.92    149.04 o
  -5  -5   2      766.07      767.24     40.54 o
  -4  -5   2     2598.20     2803.43     51.43 o
  -3  -5   2    26623.43    27024.15    499.59 o
  -2  -5   2    33164.01    34735.51    920.16 o
  -1  -5   2    23608.67    23412.65   1418.66 o
   1  -5   2      666.10      707.22     97.08 o
   2  -5   2    22530.58    24703.97    234.49 o
   3  -5   2    21843.99    21664.26    151.82 o
   4  -5   2     8980.65     9541.31    153.85 o
   5  -5   2    57106.92    56174.49   2514.16 o
   6  -5   2      179.69      213.87     65.27 o
   7  -5   2      721.94      859.81     47.99 o
   8  -5   2    15828.77    15521.21    204.06 o
   9  -5   2       19.05      139.92     60.04 o
  10  -5   2    10067.03    10101.97    230.40 o
  11  -5   2      908.45      973.06     61.22 o
  12  -5   2     1221.40     1193.00     54.49 o
  13  -5   2     2524.02     2681.15     86.43 o
  14  -5   2     1404.96     1394.43     56.25 o
  15  -5   2     2096.20     2243.87    101.84 o
 -14  -4   2     1000.74      953.14    117.65 o
 -13  -4   2        0.31       66.75    122.47 o
 -12  -4   2      392.75      325.17     47.71 o
 -11  -4   2     6911.58     7280.77     90.36 o
 -10  -4   2     5915.37     5970.59    119.07 o
  -9  -4   2     3720.80     3630.05     83.75 o
  -8  -4   2    12254.65    11810.16    106.95 o
  -7  -4   2       15.90      -37.17     42.14 o
  -6  -4   2     2252.25     2235.09     53.18 o
  -5  -4   2    32441.96    31447.55    322.01 o
  -4  -4   2      102.64      241.39     43.91 o
  -3  -4   2    21479.34    21810.12    499.68 o
  -2  -4   2      229.01      227.45     48.80 o
  -1  -4   2     4950.24     4832.82    270.60 o
   1  -4   2    32433.13    34271.64    280.25 o
   2  -4   2    33221.05    34667.66    388.18 o
   3  -4   2    20603.03    19682.25    485.02 o
   4  -4   2      119.21      246.56     98.62 o
   5  -4   2     6288.17     5967.10    219.23 o
   6  -4   2    39078.71    39090.09    324.30 o
   7  -4   2     1968.41     1908.83     66.85 o
   8  -4   2    12661.60    12133.94    299.70 o
   9  -4   2        7.43      138.06     50.70 o
  10  -4   2      670.72      630.45     52.68 o
  11  -4   2     4913.76     5342.46     78.64 o
  12  -4   2     1341.89     1345.56     64.80 o
  13  -4   2     5846.16     5933.90    209.50 o
  14  -4   2      755.02      788.91     54.04 o
  15  -4   2      224.33      229.53     44.66 o
 -14  -3   2      113.07      203.31    129.34 o
 -13  -3   2     6788.99     7141.60    169.72 o
 -12  -3   2     2900.53     3032.48     62.12 o
 -11  -3   2     4209.39     4213.41    135.03 o
 -10  -3   2       53.84       65.03     52.26 o
  -9  -3   2      705.12      661.65     52.63 o
  -8  -3   2    10565.38    10448.00     63.27 o
  -7  -3   2    31228.35    29928.56    224.95 o
  -6  -3   2      313.71      305.81     36.65 o
  -5  -3   2    11962.03    11541.65     75.00 o
  -4  -3   2     8942.79     8993.84     75.75 o
  -3  -3   2     7296.12     7448.01    101.56 o
  -2  -3   2    48930.77    47947.36   1213.82 o
  -1  -3   2    71386.49    76347.60    449.65 o
   0  -3   2    16082.43    18231.97    282.83 o
   1  -3   2      551.62      509.59    103.50 o
   2  -3   2      186.44       34.84     98.59 o
   3  -3   2    45196.10    45377.52   1702.18 o
   4  -3   2    29932.79    30120.04    978.07 o
   5  -3   2     3024.92     2732.40     83.74 o
   6  -3   2    15578.39    15281.99     93.97 o
   7  -3   2     3299.06     3180.40     60.88 o
   8  -3   2     6094.99     5947.51    131.68 o
   9  -3   2    15543.93    15265.30    184.73 o
  10  -3   2      342.72      410.62     57.51 o
  11  -3   2     3185.74     3285.57    104.87 o
  12  -3   2       24.57      119.69     73.31 o
  13  -3   2       47.61      118.87     52.82 o
  14  -3   2     4522.30     4669.14     62.44 o
  15  -3   2      997.09     1029.91     64.88 o
 -15  -2   2     3166.24     2989.70     77.05 o
 -14  -2   2      390.41      457.66     67.48 o
 -13  -2   2      755.60      784.68     62.52 o
 -12  -2   2     3822.32     3961.34    139.18 o
 -11  -2   2      903.03      999.38     56.39 o
 -10  -2   2     5179.26     5486.10     94.73 o
  -9  -2   2     1810.25     1692.13     60.80 o
  -8  -2   2     1760.45     1777.44     41.38 o
  -7  -2   2      227.05      275.13     44.36 o
  -6  -2   2    11063.99    10647.60     65.47 o
  -5  -2   2    29657.20    29258.39    106.22 o
  -4  -2   2    33601.18    31811.79    116.27 o
  -3  -2   2    13946.70    13184.65    127.98 o
  -2  -2   2     4094.73     3634.76     78.83 o
   0  -2   2     1459.98     1395.50    162.79 o
   1  -2   2    93850.27    98869.18    438.62 o
   2  -2   2    21900.83    21628.15    280.40 o
   3  -2   2      814.68      837.29     86.97 o
   4  -2   2      833.88      864.99     80.19 o
   5  -2   2      597.71      780.62     63.83 o
   6  -2   2    34156.61    33842.50    242.14 o
   7  -2   2    20079.03    20210.40    128.91 o
   8  -2   2     1309.12     1205.30     60.82 o
   9  -2   2      601.59      771.15     55.48 o
  10  -2   2      535.21      588.53     56.50 o
  11  -2   2      190.36      332.56     76.07 o
  12  -2   2     9163.14     9555.26     74.91 o
  13  -2   2      951.77     1033.74     71.64 o
  14  -2   2      898.95      969.08     54.03 o
  15  -2   2      110.77      107.04     58.20 o
 -15  -1   2      197.40      310.57     61.38 o
 -14  -1   2     3107.76     3209.37     67.20 o
 -13  -1   2      199.45      228.74     68.41 o
 -12  -1   2    12676.01    13030.06    160.31 o
 -11  -1   2     3601.53     3613.89     82.14 o
 -10  -1   2      270.31      294.02     43.19 o
  -9  -1   2    13716.42    13718.77    195.42 o
  -8  -1   2     1761.03     1684.30     45.28 o
  -7  -1   2    20215.09    19919.47    102.97 o
  -6  -1   2    18358.10    17922.14    115.32 o
  -5  -1   2     9319.11     9366.00    122.18 o
  -4  -1   2      492.85      444.51     55.01 o
  -3  -1   2    43470.78    42354.15    323.90 o
  -2  -1   2    25355.61    24883.59    461.54 o
  -1  -1   2    57717.60    58448.53   1463.39 o
   0  -1   2      328.11      280.38    109.37 o
   1  -1   2      713.74      781.53     86.74 o
   2  -1   2    90576.44    90017.88    707.77 o
   3  -1   2     2694.04     2610.40     85.98 o
   4  -1   2    41029.21    39518.52    173.58 o
   5  -1   2    14439.61    13985.61    254.34 o
   6  -1   2     1763.08     1725.12     57.98 o
   7  -1   2      639.40      660.07     44.70 o
   8  -1   2     1755.68     1865.52     52.78 o
   9  -1   2     5691.78     5771.36     84.05 o
  10  -1   2    11833.81    12159.23    110.01 o
  11  -1   2      637.36      789.64     51.53 o
  12  -1   2      561.84      532.99     64.73 o
  13  -1   2     1354.63     1406.16     91.20 o
  14  -1   2       63.44      256.75     51.55 o
 -15   0   2      383.88      378.78     66.18 o
 -14   0   2     2304.91     2439.47     55.65 o
 -13   0   2      194.74      337.45     66.30 o
 -12   0   2       68.07       85.63     55.28 o
 -11   0   2    16608.34    17321.43    437.72 o
 -10   0   2      459.28      530.00     56.82 o
  -9   0   2    16803.96    16610.98    287.93 o
  -8   0   2     1144.66     1044.23     44.70 o
  -7   0   2     4421.13     4488.30     52.08 o
  -6   0   2    17274.42    16861.22    139.85 o
  -5   0   2    24628.79    24031.99    287.71 o
  -4   0   2    46130.67    45261.87    591.45 o
  -3   0   2     1583.28     1271.90     68.92 o
  -2   0   2    14483.10    13573.23    528.46 o
  -1   0   2     3512.50     3828.06    132.18 o
   0   0   2    36062.35    36771.96    244.69 o
   1   0   2      251.97      318.78     75.94 o
   2   0   2    34587.24    33513.19    177.05 o
   3   0   2     4316.75     4138.88    150.88 o
   4   0   2     5721.38     5701.10     87.65 o
   5   0   2    17776.60    17872.66    284.24 o
   6   0   2    10704.60    10977.02    225.87 o
   7   0   2    24591.09    23744.28    240.28 o
   8   0   2     6112.11     6158.95    109.79 o
   9   0   2      859.76     1002.69     46.83 o
  10   0   2      182.62      113.24     52.83 o
  11   0   2     4654.73     4915.41    129.97 o
  12   0   2       48.05       23.93     54.90 o
  13   0   2     5719.72     5972.08     59.99 o
  14   0   2      202.84      199.40     52.14 o
 -15   1   2      237.80      271.28     64.67 o
 -14   1   2      927.29     1019.38     51.82 o
 -13   1   2     7292.94     7621.76    143.30 o
 -12   1   2      607.63      622.90     49.16 o
 -11   1   2     5315.28     5234.17    249.05 o
 -10   1   2      145.32      185.66     57.39 o
  -9   1   2     3074.85     3083.15     96.33 o
  -8   1   2    18892.49    17784.64    690.62 o
  -7   1   2     4354.55     4133.02     55.33 o
  -6   1   2    17463.21    16475.58    434.22 o
  -5   1   2     2131.31     1970.10     49.79 o
  -4   1   2       74.43      137.11     61.79 o
  -3   1   2    28529.77    28187.35    635.38 o
  -2   1   2    80309.30    77959.49   3411.78 o
  -1   1   2     7210.86     7513.77    122.99 o
   0   1   2    18593.56    18594.40    177.28 o
   1   1   2     6174.14     5925.52    114.27 o
   2   1   2    31205.89    30449.47    464.86 o
   3   1   2    62340.61    59894.59    291.40 o
   4   1   2     6378.02     6322.03     58.48 o
   5   1   2    15648.52    15066.30    155.64 o
   6   1   2     7844.43     7779.10     79.14 o
   7   1   2     1123.91     1107.06     54.40 o
   8   1   2     4870.64     4834.78     80.95 o
   9   1   2     3028.57     3259.98     58.36 o
  10   1   2     4929.79     5192.55     57.18 o
  11   1   2     2844.25     3070.75     90.79 o
  12   1   2      939.17     1042.59    108.30 o
  13   1   2        6.37       66.79     43.22 o
  14   1   2     4733.20     4842.95    205.60 o
 -15   2   2     1307.17     1385.89     56.64 o
 -14   2   2      622.04      744.95     86.63 o
 -13   2   2      235.16      294.74     49.03 o
 -12   2   2     3191.51     3407.58     96.05 o
 -11   2   2     4301.82     4400.44    136.32 o
 -10   2   2    28260.15    27791.99    944.39 o
  -9   2   2      476.66      522.61     56.54 o
  -8   2   2     4153.83     4156.83     98.32 o
  -7   2   2      351.90      538.23     45.61 o
  -6   2   2       39.53      140.00     49.27 o
  -5   2   2    38154.30    36301.71   1282.80 o
  -4   2   2     5956.22     5805.32    149.48 o
  -3   2   2     3742.90     3674.25    144.29 o
  -2   2   2      521.82      792.53    132.55 o
  -1   2   2      343.65      335.15     72.35 o
   0   2   2     1661.49     1600.86     90.47 o
   1   2   2    70307.32    68407.61   1349.66 o
   2   2   2      431.91      417.07     57.13 o
   3   2   2     9786.01     8982.75     72.43 o
   4   2   2       63.90       61.61     42.47 o
   5   2   2     1359.43     1210.90     64.48 o
   6   2   2    35074.04    33901.48    573.58 o
   7   2   2    12970.15    12771.18     70.71 o
   8   2   2      971.89     1042.46     41.34 o
   9   2   2       33.34       17.53     40.74 o
  10   2   2     1229.30     1277.05     53.75 o
  11   2   2      917.12     1036.19     44.52 o
  12   2   2     5933.16     5890.07     60.10 o
  13   2   2     1005.12     1156.14    148.19 o
  14   2   2     1076.71     1184.86     54.52 o
 -15   3   2     1046.37     1194.53     64.97 o
 -14   3   2     1057.06     1221.81     64.69 o
 -13   3   2     3810.76     4142.18     68.17 o
 -12   3   2     5924.83     6234.89     65.84 o
 -11   3   2      287.04      375.64     55.96 o
 -10   3   2      113.12       60.61     59.77 o
  -9   3   2     4038.10     4133.96     71.23 o
  -8   3   2     6636.24     6676.74     73.18 o
  -7   3   2    42553.66    41332.28   1186.94 o
  -6   3   2     7006.98     6476.22    244.57 o
  -5   3   2     5332.89     5028.26     86.20 o
  -4   3   2     4323.61     4375.00    206.67 o
  -3   3   2     3812.55     3916.03    137.25 o
  -2   3   2     6490.11     6197.25    469.67 o
  -1   3   2     1496.06     1538.17     85.16 o
   0   3   2      741.83      724.54     61.75 o
   1   3   2      717.42      753.44     57.51 o
   2   3   2     3515.12     3285.54     56.55 o
   3   3   2    25778.11    25694.79    169.41 o
   4   3   2    33779.46    32284.46    104.93 o
   5   3   2     5014.63     4722.46     88.46 o
   6   3   2     9056.36     8670.56     66.57 o
   7   3   2      325.86      377.70     50.09 o
   8   3   2      416.56      455.05     51.50 o
   9   3   2    16596.76    16725.89    226.45 o
  10   3   2     1924.84     1897.64     77.04 o
  11   3   2     1776.12     1831.16     49.97 o
  12   3   2      300.39      412.87     57.59 o
  13   3   2     2136.46     2186.34     70.84 o
 -16   4   2       31.09       25.16    101.94 o
 -15   4   2     4211.17     4396.36    209.08 o
 -14   4   2      604.47      711.61     91.04 o
 -13   4   2       75.82      103.51     61.58 o
 -12   4   2     2829.97     2916.57     54.10 o
 -11   4   2     5214.31     5522.34    131.10 o
 -10   4   2     7812.68     8103.51    118.08 o
  -9   4   2    12940.44    13707.52    225.16 o
  -8   4   2     1837.54     1885.01     64.03 o
  -7   4   2      756.07      766.40     61.27 o
  -6   4   2     7204.73     6884.04    239.33 o
  -5   4   2     1287.84     1369.36     63.44 o
  -4   4   2    75845.64    76570.38   3408.76 o
  -3   4   2     6613.65     6412.11    384.35 o
  -2   4   2     1034.97     1079.88     68.90 o
  -1   4   2     6120.09     6270.90     91.10 o
   0   4   2    12775.40    12765.30    100.42 o
   1   4   2    32044.29    32053.88    392.25 o
   2   4   2    47814.86    46710.42    370.58 o
   3   4   2      876.34     1057.67     43.86 o
   4   4   2       10.63       40.99     40.69 o
   5   4   2     5321.55     5592.72     87.71 o
   6   4   2     1203.19     1266.03     52.60 o
   7   4   2    34559.73    34317.68    245.07 o
   8   4   2     2259.91     2183.94     53.42 o
   9   4   2     3791.60     3980.15     63.55 o
  10   4   2     1256.83     1249.60     44.59 o
  11   4   2      928.76      912.49     46.14 o
  12   4   2     3644.50     3792.08    127.33 o
  13   4   2     2261.95     2305.08     57.35 o
 -16   5   2        8.57      164.04     59.36 o
 -15   5   2        1.46       10.16    173.66 o
 -14   5   2     2738.86     3090.05    152.51 o
 -13   5   2     1649.75     1791.72     74.46 o
 -12   5   2     4885.50     5014.15     66.06 o
 -11   5   2     4945.84     5042.52     72.04 o
 -10   5   2      833.92      874.94     78.31 o
  -9   5   2     6098.69     6002.37    155.78 o
  -8   5   2     9326.76     9317.68    239.59 o
  -7   5   2     1367.79     1396.63     67.34 o
  -6   5   2    47072.95    47476.58    274.56 o
  -5   5   2     2671.92     2667.12    111.84 o
  -4   5   2     1628.20     1738.34    156.47 o
  -3   5   2    19141.98    20174.70   1680.19 o
  -2   5   2     1704.81     2113.74    107.09 o
  -1   5   2    34403.44    35141.29    137.22 o
   0   5   2    15236.41    15080.27    279.79 o
   1   5   2     9295.60     9395.12    151.68 o
   2   5   2     4337.19     3637.59     53.23 o
   3   5   2    15832.34    15649.80    230.52 o
   4   5   2     9056.25     8484.71     64.33 o
   5   5   2    17178.70    16741.90    192.43 o
   6   5   2       72.97       19.07     40.82 o
   7   5   2       15.91       59.61     41.30 o
   8   5   2     7368.74     7129.61    119.62 o
   9   5   2      692.81      724.31     53.90 o
  10   5   2     7392.51     7456.00    189.44 o
  11   5   2      335.60      455.41     45.30 o
  12   5   2      861.99      811.87     59.57 o
 -15   6   2       34.66       54.32    161.23 o
 -14   6   2     1701.29     1878.93     76.47 o
 -13   6   2        9.24      -54.84    197.63 o
 -12   6   2        9.03      -71.62     71.62 o
 -11   6   2     5987.17     6324.92    306.06 o
 -10   6   2     8629.70     8677.53    228.29 o
  -9   6   2     3227.27     3296.98     71.38 o
  -8   6   2     4828.31     5058.92     97.88 o
  -7   6   2       63.03       64.33     75.88 o
  -6   6   2     2562.77     2627.71    106.30 o
  -5   6   2    22994.81    23413.79    805.60 o
  -4   6   2      130.52       99.07     71.77 o
  -3   6   2    25026.67    25552.66    163.65 o
  -2   6   2      296.45      281.84     68.85 o
  -1   6   2     4436.14     4874.80    109.07 o
   0   6   2    30571.69    31292.41    880.86 o
   1   6   2    21612.09    21501.43    623.41 o
   2   6   2    20237.36    19320.29    340.25 o
   3   6   2     2176.29     1979.83     41.77 o
   4   6   2      376.70      335.58     47.01 o
   5   6   2     5635.83     5293.46     49.96 o
   6   6   2    17858.29    17886.38    218.94 o
   7   6   2     2825.00     2526.05    123.26 o
   8   6   2    10567.97    10806.03    157.72 o
   9   6   2      449.82      451.53     65.43 o
  10   6   2      116.77      198.73     43.20 o
  11   6   2     3916.35     3910.72     56.10 o
  12   6   2      651.31      574.20     50.49 o
 -15   7   2       44.28       28.88     75.43 o
 -14   7   2      428.66      484.45     61.67 o
 -13   7   2     5264.13     5579.61    317.85 o
 -12   7   2     2148.39     2241.25     67.55 o
 -11   7   2     2518.16     2840.10    326.17 o
 -10   7   2      174.73      205.46     74.63 o
  -9   7   2      105.15      131.37     62.93 o
  -8   7   2    22812.54    23013.57    476.01 o
  -7   7   2    18151.46    18506.31    123.88 o
  -6   7   2     1967.24     2093.15     80.47 o
  -5   7   2    16864.10    18296.47    535.67 o
  -4   7   2       36.76       39.53     70.14 o
  -3   7   2    15751.92    17270.75    133.84 o
  -2   7   2    48007.91    48560.44    201.40 o
  -1   7   2      546.42      843.55     52.33 o
   0   7   2    17603.98    17433.18    391.50 o
   1   7   2      160.43      175.23     51.16 o
   2   7   2      296.45      324.89     36.65 o
   3   7   2    30261.77    29533.01    718.08 o
   4   7   2    11988.81    11899.46    261.92 o
   5   7   2     2835.44     2855.59     94.67 o
   6   7   2     3459.17     3388.25    111.04 o
   7   7   2      221.85      262.06     41.24 o
   8   7   2     2015.72     1964.56     56.23 o
   9   7   2     7338.55     7208.36     60.29 o
  10   7   2      774.64      921.57     46.94 o
  11   7   2     2458.63     2708.19    139.36 o
 -15   8   2     5762.46     5424.60    201.70 o
 -14   8   2       28.52      146.37     75.10 o
 -13   8   2      494.38      697.21     77.18 o
 -12   8   2      473.82      489.59     63.54 o
 -11   8   2        3.46       36.20    132.05 o
 -10   8   2    16430.71    16540.18    459.81 o
  -9   8   2     8931.52     9235.01     93.47 o
  -8   8   2       61.47     -106.99    106.99 o
  -7   8   2      100.98      117.83     91.49 o
  -6   8   2     3985.12     3988.91     87.08 o
  -5   8   2    14323.51    14967.46    934.33 o
  -4   8   2    31069.67    31781.55    167.91 o
  -3   8   2      642.81      815.70     94.31 o
  -2   8   2     1303.42     1137.76     70.73 o
  -1   8   2      634.23      577.75     66.18 o
   0   8   2     2119.78     2217.69     83.81 o
   1   8   2    35146.14    34500.73   1128.84 o
   2   8   2      831.19      984.06     56.00 o
   3   8   2     4646.87     4445.40    115.40 o
   4   8   2      569.89      612.28     42.27 o
   5   8   2       96.32      263.89    133.51 o
   6   8   2     7531.92     7632.35    133.96 o
   7   8   2     5633.14     5709.18    138.74 o
   8   8   2     1087.48     1272.17     91.74 o
   9   8   2      367.80      428.55     51.65 o
  10   8   2      269.39      205.15     45.44 o
  11   8   2      480.06      500.81     55.62 o
 -15   9   2       46.15      111.92    135.47 o
 -14   9   2     1156.72     1078.62     95.55 o
 -13   9   2      599.08      564.13     65.31 o
 -12   9   2     6329.90     6233.89    305.02 o
 -11   9   2      114.94      203.48     99.46 o
 -10   9   2     4637.76     4931.26    112.93 o
  -9   9   2     4202.86     4123.39     89.16 o
  -8   9   2      103.29      122.33     96.79 o
  -7   9   2    18695.37    18897.92    461.34 o
  -6   9   2    13321.35    14407.06    444.41 o
  -5   9   2       14.16      -40.52     97.18 o
  -4   9   2     4990.91     5224.28    114.02 o
  -3   9   2    13021.84    13269.32    133.14 o
  -2   9   2    12463.95    13199.29    128.59 o
  -1   9   2    17864.26    17646.99    121.06 o
   0   9   2       20.93       41.33    104.41 o
   1   9   2      192.53       90.79    103.13 o
   2   9   2     2003.11     1834.95     66.53 o
   3   9   2     2853.29     2779.61     93.76 o
   4   9   2    15480.03    14854.50    423.23 o
   5   9   2     3365.39     3308.92    190.08 o
   6   9   2      107.34      125.01     73.32 o
   7   9   2      194.43      205.13     46.19 o
   8   9   2     1463.13     1435.80     80.24 o
   9   9   2     3813.05     3951.34     59.45 o
  10   9   2     3734.64     3649.20    166.52 o
 -15  10   2     1415.17     1364.13     86.32 o
 -14  10   2     1629.19     1411.69    125.22 o
 -13  10   2       97.89       59.53    154.19 o
 -12  10   2      190.34      229.25    109.02 o
 -11  10   2     9389.79     9006.03    178.22 o
 -10  10   2      120.02      152.77     66.25 o
  -9  10   2    11044.37    11233.02    465.21 o
  -8  10   2      619.38      669.38     50.51 o
  -7  10   2      659.02      813.63    128.29 o
  -6  10   2    13010.08    14233.59    494.13 o
  -5  10   2     3651.80     4086.32    109.07 o
  -4  10   2    17472.08    18481.81    144.54 o
  -3  10   2    10169.04    10447.56    121.55 o
  -2  10   2       22.97      -17.24     88.56 o
  -1  10   2     2201.34     2646.42     93.62 o
   0  10   2     6153.26     6112.79    100.55 o
   1  10   2       81.07       43.51    138.99 o
   2  10   2    23730.89    24035.86    100.63 o
   3  10   2      463.86      494.43     53.98 o
   4  10   2        3.47      128.63     76.81 o
   5  10   2     3770.75     3746.39    170.21 o
   6  10   2      486.53      355.05     42.03 o
   7  10   2     4471.81     4426.15     79.96 o
   8  10   2     1764.61     1806.85     53.63 o
   9  10   2      562.81      571.00     46.98 o
 -14  11   2     2833.58     2649.61    180.35 o
 -13  11   2     2924.62     2944.08     88.61 o
 -12  11   2     1201.99     1346.07     84.71 o
 -11  11   2     4304.19     4267.48    222.20 o
 -10  11   2      289.18      149.22     72.70 o
  -9  11   2      677.38      725.84     57.59 o
  -8  11   2     8374.71     8395.84    193.90 o
  -7  11   2      482.41      484.56    144.88 o
  -6  11   2    11608.98    12241.08    344.60 o
  -5  11   2     6193.42     6317.26     90.74 o
  -4  11   2      118.44      145.82     91.83 o
  -3  11   2    13021.35    13576.23    109.17 o
  -2  11   2     4067.36     4301.19    102.33 o
  -1  11   2     7337.53     7474.24     88.96 o
   0  11   2    11325.22    10941.20     97.28 o
   1  11   2        0.93      115.81     60.33 o
   2  11   2     1801.62     1864.42     61.27 o
   3  11   2     5446.02     5423.38    130.47 o
   4  11   2       14.12        2.83     41.42 o
   5  11   2     4100.89     4000.24    172.28 o
   6  11   2      478.96      613.79     50.38 o
   7  11   2      187.96      203.57     51.79 o
   8  11   2     1757.88     1495.16     55.94 o
   9  11   2      637.78      453.52     94.90 o
 -14  12   2     1044.78      876.73    123.83 o
 -13  12   2      195.56      286.08     60.52 o
 -12  12   2      284.13      155.56     70.69 o
 -11  12   2     1978.41     2188.90     74.27 o
 -10  12   2     7246.50     6940.02     77.58 o
  -9  12   2      198.00      313.31     64.71 o
  -8  12   2      766.51      921.70     65.06 o
  -7  12   2      753.28      808.64     61.73 o
  -6  12   2     1023.86     1003.13     59.71 o
  -5  12   2    12008.71    12877.13    129.28 o
  -4  12   2     4927.00     4901.72     84.80 o
  -3  12   2     3080.19     3334.42     76.68 o
  -2  12   2      534.61      465.41     65.18 o
  -1  12   2        8.58       64.00     84.90 o
   0  12   2     5619.42     5709.79     83.21 o
   1  12   2     8421.35     8546.51    111.55 o
   2  12   2      279.03      534.65     86.48 o
   3  12   2     2837.85     2900.76     73.80 o
   4  12   2      704.86      675.45     63.15 o
   5  12   2      692.07      744.44     87.92 o
   6  12   2     3615.92     3566.41    239.34 o
   7  12   2      214.70      280.13     54.24 o
   8  12   2     3407.52     3256.23     58.72 o
 -13  13   2     3662.89     3336.39     86.88 o
 -12  13   2     1751.99     1885.39    174.49 o
 -11  13   2      329.65      519.50     75.75 o
 -10  13   2        1.79      -95.44    107.24 o
  -9  13   2     2232.97     2303.08    349.50 o
  -8  13   2     2406.43     2441.80     95.99 o
  -7  13   2     6435.71     6620.85    284.46 o
  -6  13   2       96.21      195.10    106.05 o
  -5  13   2     1394.89     1550.56     72.12 o
  -4  13   2      547.14      370.60     96.89 o
  -3  13   2      751.30      463.03     68.06 o
  -2  13   2    14237.31    14108.11    108.48 o
  -1  13   2     3762.75     3919.89     75.98 o
   0  13   2      464.28      563.98     86.98 o
   1  13   2      996.42      767.45     92.72 o
   2  13   2      742.43      520.98     90.84 o
   3  13   2     2510.22     2599.95     72.52 o
   4  13   2     5308.68     5178.11    105.11 o
   5  13   2       56.81      -37.70    100.90 o
   6  13   2     1322.15     1198.24    170.24 o
   7  13   2     1056.30      960.63     74.99 o
 -12  14   2      157.03      243.68     88.70 o
 -11  14   2      185.94      165.08     86.08 o
 -10  14   2     2936.76     3018.59    101.64 o
  -9  14   2     4352.68     4306.60    233.94 o
  -8  14   2        0.23      147.09    162.81 o
  -7  14   2      346.80      567.85     74.43 o
  -6  14   2     3140.17     3099.40    196.00 o
  -5  14   2      297.98      288.18     96.59 o
  -4  14   2    12143.38    12762.91    128.59 o
  -3  14   2     1014.88      990.55     67.86 o
  -2  14   2     1058.97     1125.57     92.63 o
  -1  14   2      606.00      767.65     91.83 o
   0  14   2       93.47       46.56     92.43 o
   1  14   2     5982.59     5837.49     85.69 o
   2  14   2     4680.83     4398.57     81.33 o
   3  14   2      662.83      711.28     91.73 o
   4  14   2       51.58      -92.13     92.13 o
   5  14   2     1472.23     1492.81    101.05 o
 -11  15   2     1132.00     1057.18    115.31 o
 -10  15   2      549.10      672.09     84.65 o
  -9  15   2      928.86      876.48     69.41 o
  -8  15   2     2107.55     2275.47    108.57 o
  -7  15   2      806.85      943.03     61.41 o
  -6  15   2     2976.56     3151.27     98.77 o
  -5  15   2      268.50      450.63     68.20 o
  -4  15   2        9.15       53.89     96.39 o
  -3  15   2     3346.95     3599.42     83.41 o
  -2  15   2        3.10       56.17     96.49 o
  -1  15   2     6282.27     6172.72     91.04 o
   0  15   2     1604.32     1574.34     73.11 o
   1  15   2      201.85      344.35     67.86 o
   2  15   2      872.44     1066.53     94.21 o
   3  15   2      858.80      954.39     97.48 o
   4  15   2     3357.24     3179.48     82.42 o
 -10  16   2      264.19      289.17     70.31 o
  -9  16   2     1907.45     2189.87    189.26 o
  -8  16   2     1001.65      989.94     66.46 o
  -7  16   2        0.37      -77.96     77.96 o
  -6  16   2     2552.17     2270.15    156.67 o
  -5  16   2     6104.95     5906.74    272.87 o
  -4  16   2      131.67      307.79    100.45 o
  -3  16   2     3230.21     2996.11     83.71 o
  -2  16   2        6.64      226.46     96.59 o
  -1  16   2       70.24      -70.83     70.83 o
   0  16   2     2466.43     2454.82    106.20 o
   1  16   2       22.04       77.57     94.90 o
   2  16   2     6077.76     6229.59    117.99 o
  -8  17   2     3756.16     3350.92     77.32 o
  -7  17   2     1718.88     1517.76     60.96 o
  -6  17   2      341.51      487.59    142.60 o
  -5  17   2      635.38      658.42    103.18 o
  -4  17   2      451.48      682.66     77.57 o
  -3  17   2      853.65      883.76     76.08 o
  -2  17   2     6345.17     5554.26     94.11 o
  -1  17   2       43.04      120.56    100.65 o
   0  17   2     1742.95     1294.68     77.96 o
   3 -19   3        1.74       19.05     55.58 o
   4 -19   3     5371.27     4647.29    396.16 o
  -1 -18   3       31.90       94.49     77.82 o
   0 -18   3      491.26      476.50     78.56 o
   1 -18   3      688.41      666.89     61.91 o
   2 -18   3     5005.96     5072.96    216.41 o
   3 -18   3     1026.00      834.02     56.67 o
   4 -18   3       56.20      140.02    190.95 o
   5 -18   3     1185.19     1139.47     67.29 o
   6 -18   3        8.53      165.37    127.60 o
   7 -18   3     5827.16     5444.55     97.29 o
   8 -18   3     3012.67     3131.35     91.32 o
  -3 -17   3     1293.77     1310.92    101.74 o
  -2 -17   3     3125.54     2829.69     82.22 o
  -1 -17   3     1793.18     1871.73    104.51 o
   0 -17   3     4028.09     4004.86    216.75 o
   1 -17   3        4.22       40.69     61.37 o
   2 -17   3       13.03       27.14     59.02 o
   3 -17   3     2279.61     2121.86     64.64 o
   4 -17   3        6.71      -54.08     54.08 o
   5 -17   3     6278.28     5625.99    156.97 o
   6 -17   3     1779.90     1672.26    151.87 o
   7 -17   3        4.00      135.78     80.73 o
   8 -17   3     2148.63     1786.66     83.31 o
   9 -17   3     1605.65     1509.21     69.51 o
  10 -17   3     2875.68     2417.46    257.66 o
  -5 -16   3     3278.24     3278.25    109.07 o
  -4 -16   3     1239.79     1092.09     97.78 o
  -3 -16   3     1962.38     1696.58    102.83 o
  -2 -16   3     2675.12     2410.74     79.25 o
  -1 -16   3      144.21      117.79     94.51 o
   0 -16   3     2319.90     2247.28    106.00 o
   1 -16   3     3144.72     3241.42    194.02 o
   2 -16   3      453.81      443.00     87.72 o
   3 -16   3     4076.59     4184.31     81.01 o
   4 -16   3       50.64      139.57    140.72 o
   5 -16   3      162.58      277.53     60.29 o
   6 -16   3     5233.59     4831.31    185.73 o
   7 -16   3      701.15      615.06     60.24 o
   8 -16   3     3224.88     3204.13    140.89 o
   9 -16   3     2727.58     2549.14    250.29 o
  10 -16   3       25.61      250.75     87.88 o
  11 -16   3     1390.07     1069.68    119.62 o
  -6 -15   3      238.48      352.67     96.79 o
  -5 -15   3     1629.42     1789.80     99.46 o
  -4 -15   3        7.36      -62.71     65.18 o
  -3 -15   3      318.91      307.00     92.53 o
  -2 -15   3     8068.60     8056.04    116.80 o
  -1 -15   3     4137.56     4173.40    108.48 o
   0 -15   3     2157.64     2286.02    104.41 o
   1 -15   3     2056.75     1918.62     54.34 o
   2 -15   3       68.13       86.01     97.88 o
   3 -15   3     1770.61     1822.08     68.40 o
   4 -15   3     8263.71     8293.46     91.48 o
   5 -15   3        6.97       68.76    119.90 o
   6 -15   3     2475.19     2372.19    136.41 o
   7 -15   3      527.44      386.58     66.05 o
   8 -15   3     1399.20     1665.65     96.95 o
   9 -15   3     7660.83     7696.70    112.58 o
  10 -15   3     3021.77     2674.36     93.86 o
  11 -15   3     1962.92     1591.80     75.57 o
  12 -15   3      653.71      525.98     70.24 o
  -8 -14   3      382.76      418.25     98.47 o
  -7 -14   3      155.81       91.63     93.42 o
  -6 -14   3     1017.96     1042.76     95.20 o
  -5 -14   3      440.91      577.94     92.33 o
  -4 -14   3     7755.81     7744.29    112.64 o
  -3 -14   3     1583.68     1398.79     69.64 o
  -2 -14   3     2094.86     2297.21     94.31 o
  -1 -14   3      362.72      373.57     65.78 o
   0 -14   3       17.03      129.97     64.09 o
   1 -14   3    19794.46    19964.24    194.22 o
   2 -14   3    13328.76    14004.21    380.36 o
   3 -14   3      342.15      336.81     60.09 o
   4 -14   3     1100.46     1024.35     60.38 o
   5 -14   3     1425.82     1523.83    118.96 o
   6 -14   3      613.66      603.98     69.06 o
   7 -14   3     8359.44     8227.56    132.40 o
   8 -14   3      702.90      879.28     84.05 o
   9 -14   3     1441.76     1533.85     85.57 o
  10 -14   3       40.58       -0.26    158.40 o
  11 -14   3      196.38      254.28    212.30 o
  12 -14   3     5325.71     5337.84    245.53 o
  -8 -13   3     1906.76     1749.48    103.52 o
  -7 -13   3      452.73      573.98     92.13 o
  -6 -13   3     5768.74     5619.55    108.57 o
  -5 -13   3        4.35       58.25     61.32 o
  -4 -13   3       11.79      -74.69     87.97 o
  -3 -13   3     3329.92     3425.86     99.86 o
  -2 -13   3        2.17       32.62     74.81 o
  -1 -13   3    23259.04    22844.57    122.83 o
   0 -13   3     5298.03     5034.24    176.58 o
   1 -13   3      510.68      444.26     86.98 o
   2 -13   3      683.08      742.76     73.94 o
   3 -13   3     2012.14     2081.83     65.61 o
   4 -13   3     8120.87     8600.81    183.88 o
   5 -13   3     7142.96     7418.16     89.68 o
   6 -13   3     1530.47     1443.30     73.78 o
   7 -13   3      115.76      139.55     64.51 o
   8 -13   3     2179.40     2345.51     91.09 o
   9 -13   3      289.28      373.37     67.55 o
  10 -13   3     8002.74     7828.05     88.05 o
  11 -13   3     1637.45     1556.04     72.63 o
  12 -13   3      352.81      450.03     68.03 o
  13 -13   3      267.58      107.28     97.83 o
  -9 -12   3     2057.37     2143.56    104.71 o
  -8 -12   3     2157.70     1900.46    100.95 o
  -7 -12   3      774.89      687.41     90.94 o
  -6 -12   3     1211.93     1146.28     92.63 o
  -5 -12   3     6052.70     6176.09    108.38 o
  -4 -12   3     1684.78     1775.51     72.38 o
  -3 -12   3    10640.62    10401.75     96.84 o
  -2 -12   3      188.88      206.77     72.86 o
  -1 -12   3      103.48      153.13     73.09 o
   0 -12   3     5491.92     5400.42     79.81 o
   1 -12   3     1024.79     1309.01    161.62 o
   2 -12   3    22332.91    22775.81    106.74 o
   3 -12   3    10889.34    11167.33     88.46 o
   4 -12   3       14.07       30.51    106.69 o
   5 -12   3      264.91      295.79     65.18 o
   6 -12   3     2360.52     2407.57     71.27 o
   7 -12   3     4193.79     4319.16     94.46 o
   8 -12   3    10845.00    11059.65    174.40 o
   9 -12   3      825.92      800.70     72.02 o
  10 -12   3       29.26      -41.47     77.27 o
  11 -12   3     4157.15     4311.77     89.01 o
  12 -12   3       33.44      173.88     80.44 o
  13 -12   3     5436.17     4972.53    174.06 o
 -10 -11   3      175.63      130.47     96.98 o
  -9 -11   3      151.87       49.93     91.14 o
  -8 -11   3     4249.09     4254.83    105.90 o
  -7 -11   3     3672.76     3819.64    101.94 o
  -6 -11   3     3748.02     3954.86     99.86 o
  -5 -11   3     1633.68     1625.93     74.65 o
  -4 -11   3       74.01       79.15     88.91 o
  -3 -11   3     5369.31     5095.63    122.05 o
  -2 -11   3    26556.73    26429.04    173.12 o
  -1 -11   3     3849.72     3923.55    169.85 o
   0 -11   3     6110.97     6410.21    359.36 o
   1 -11   3     2918.86     2660.35    144.24 o
   2 -11   3      975.38     1019.06    112.39 o
   3 -11   3     5588.05     5662.14     98.77 o
   4 -11   3     1083.35     1131.91    110.56 o
   5 -11   3    11425.88    11155.38    119.37 o
   6 -11   3    10434.05    10574.36    107.76 o
   7 -11   3        1.05       30.02    124.57 o
   8 -11   3     4500.78     4600.39    129.53 o
   9 -11   3     5737.07     5611.06    445.89 o
  10 -11   3       26.88      295.18     76.25 o
  11 -11   3     5696.00     5574.49     79.47 o
  12 -11   3       98.90      123.23     62.65 o
  13 -11   3       43.42       56.71     62.81 o
  14 -11   3     1058.60      973.56     67.98 o
 -11 -10   3       36.47       76.37     99.66 o
 -10 -10   3     4676.29     4839.67    356.29 o
  -9 -10   3      985.12     1056.16     67.28 o
  -8 -10   3     2203.53     2377.83    116.40 o
  -7 -10   3      120.78      108.91     49.71 o
  -6 -10   3      186.53      186.91     55.01 o
  -5 -10   3    11326.63    11299.61    183.57 o
  -4 -10   3     9405.99     9492.14     90.54 o
  -3 -10   3      270.24      186.95     54.04 o
  -2 -10   3     5915.12     5827.51     83.21 o
  -1 -10   3       10.76      -42.40     57.16 o
   0 -10   3     7476.02     7852.42    496.22 o
   1 -10   3    19695.53    20503.33    140.18 o
   2 -10   3      477.35      418.35    103.42 o
   3 -10   3     8117.04     8603.18    114.72 o
   4 -10   3     3335.79     3565.44     94.41 o
   5 -10   3        6.71      186.54     80.34 o
   6 -10   3    12970.39    13305.09    134.03 o
   7 -10   3     2102.62     2268.61    257.52 o
   8 -10   3     2482.34     2273.30     82.66 o
   9 -10   3     3956.24     3983.77    280.35 o
  10 -10   3      449.53      404.25     62.36 o
  11 -10   3     1396.28     1323.98    113.03 o
  12 -10   3     6756.96     6427.27    241.47 o
  13 -10   3        7.60      176.76     63.79 o
  14 -10   3     2567.20     2430.03     70.53 o
 -12  -9   3     4190.82     4125.12    304.08 o
 -11  -9   3      187.31      132.34     68.95 o
 -10  -9   3      836.56      972.09     68.77 o
  -9  -9   3      664.51      788.39     64.63 o
  -8  -9   3       46.69      137.77     60.14 o
  -7  -9   3    16713.13    16741.18    443.26 o
  -6  -9   3     6611.30     6419.73    256.93 o
  -5  -9   3     3717.10     3844.04    121.40 o
  -4  -9   3      146.82      342.17     76.53 o
  -3  -9   3      508.59      403.88     63.89 o
  -2  -9   3    13899.66    13870.26    503.89 o
  -1  -9   3    40837.29    41426.73   1977.83 o
   0  -9   3      632.83      642.13     81.53 o
   1  -9   3      773.61      847.97    133.54 o
   2  -9   3     1332.99     1805.06    110.36 o
   3  -9   3     2893.50     3118.66     94.80 o
   4  -9   3    25194.17    24467.60    187.03 o
   5  -9   3     3696.85     4022.62    127.00 o
   6  -9   3     5010.47     5188.42    133.64 o
   7  -9   3       75.95      158.98     76.36 o
   8  -9   3     3182.65     2949.46     82.62 o
   9  -9   3     4695.89     4816.51    118.04 o
  10  -9   3    11218.52    10657.71    324.55 o
  11  -9   3       48.63      -22.95     52.57 o
  12  -9   3     1647.48     1610.27    110.60 o
  13  -9   3      761.87      911.51    131.28 o
  14  -9   3      480.99      508.61    142.41 o
 -12  -8   3        8.49       35.48     56.46 o
 -11  -8   3     3391.81     3476.31     54.84 o
 -10  -8   3      823.06      925.95     54.87 o
  -9  -8   3     7068.66     7303.21     79.47 o
  -8  -8   3      215.36      371.19     38.75 o
  -7  -8   3     2425.38     2332.05     96.43 o
  -6  -8   3     2287.80     2406.89     51.55 o
  -5  -8   3      134.80       55.75     61.33 o
  -4  -8   3    11513.87    11807.69    179.90 o
  -3  -8   3    14176.89    13906.71    444.21 o
  -2  -8   3      248.37      169.82     51.52 o
  -1  -8   3      100.38       79.19     80.34 o
   0  -8   3     9025.94    10362.96    136.71 o
   1  -8   3     6625.12     7244.21    135.52 o
   2  -8   3    47203.81    51862.77    251.13 o
   3  -8   3     6356.02     6840.82    142.95 o
   4  -8   3     2134.46     2018.25    127.99 o
   5  -8   3     2274.94     2476.32    128.09 o
   6  -8   3     2105.45     2228.74     85.49 o
   7  -8   3    28309.70    26874.66    638.50 o
   8  -8   3     6436.65     6370.27    181.64 o
   9  -8   3      144.66      162.89     62.61 o
  10  -8   3      363.70      439.22     50.33 o
  11  -8   3     1791.49     1798.24     59.03 o
  12  -8   3     3655.07     3685.84    191.01 o
  13  -8   3     6282.45     6215.15    201.26 o
  14  -8   3      246.28      255.38     51.05 o
  15  -8   3      298.60      271.44    114.52 o
 -13  -7   3     1798.07     1893.85     64.00 o
 -12  -7   3     1547.96     1610.50     59.88 o
 -11  -7   3     1967.66     1948.57     57.46 o
 -10  -7   3      202.49      257.83     54.22 o
  -9  -7   3      244.58      381.36     43.41 o
  -8  -7   3     9061.52     8895.02    146.76 o
  -7  -7   3     4329.54     4276.08    141.30 o
  -6  -7   3    11811.78    11752.60    339.70 o
  -5  -7   3     2499.03     2372.62     46.97 o
  -4  -7   3      479.79      525.70     44.02 o
  -3  -7   3     7160.20     7350.68     86.56 o
  -2  -7   3     6274.16     6356.42    259.95 o
  -1  -7   3    22405.99    23234.21   1523.12 o
   0  -7   3    27883.61    29224.89    187.03 o
   1  -7   3     5459.23     6364.71    136.91 o
   2  -7   3    10883.33    11974.45    166.82 o
   3  -7   3    19574.63    20743.76    177.33 o
   4  -7   3       75.76      122.34     88.37 o
   5  -7   3    43324.54    42299.86    694.35 o
   6  -7   3      732.50      728.59     72.05 o
   7  -7   3     2541.89     2412.04     96.97 o
   8  -7   3     3031.70     2993.08    142.33 o
   9  -7   3     1980.45     1927.86    115.92 o
  10  -7   3    11996.89    11667.46    342.47 o
  11  -7   3     6605.89     6988.84    155.62 o
  12  -7   3      160.02       68.43     53.80 o
  13  -7   3      606.68      700.58     55.00 o
  14  -7   3     1321.29     1518.81    174.95 o
  15  -7   3     1271.21     1345.35    148.35 o
 -13  -6   3     2286.20     2225.91    147.11 o
 -12  -6   3      182.59       96.94     94.79 o
 -11  -6   3     2843.85     3162.73     78.06 o
 -10  -6   3     5555.29     5777.15     75.00 o
  -9  -6   3      663.79      704.34     44.08 o
  -8  -6   3     2541.71     2595.51     94.26 o
  -7  -6   3      345.44      430.80     43.98 o
  -6  -6   3      345.47      326.03     42.90 o
  -5  -6   3    17717.27    17360.74    333.18 o
  -4  -6   3     2164.11     2214.61     51.55 o
  -3  -6   3     9894.56     9542.96    133.34 o
  -2  -6   3    12213.01    12467.51    429.79 o
  -1  -6   3       52.01       76.58     69.05 o
   1  -6   3    25412.91    27933.18    208.93 o
   2  -6   3    30929.41    32275.88    243.10 o
   3  -6   3    37586.06    39198.64    260.99 o
   4  -6   3      749.46      762.74     96.64 o
   5  -6   3       53.64      146.15     71.06 o
   6  -6   3    15550.79    14671.20    480.91 o
   7  -6   3       69.67      150.85     71.90 o
   8  -6   3    16316.65    15631.70    194.86 o
   9  -6   3      662.17      810.85     54.08 o
  10  -6   3       46.82      -31.72     55.02 o
  11  -6   3     5711.95     5819.06    182.90 o
  12  -6   3     5434.12     5383.31     86.76 o
  13  -6   3     4101.00     4151.99     63.30 o
  14  -6   3     1911.64     2008.15     81.28 o
  15  -6   3      125.16      189.22     54.40 o
 -14  -5   3      326.60      412.55     62.90 o
 -13  -5   3     2508.64     2556.81     91.54 o
 -12  -5   3     4080.98     4226.62     65.17 o
 -11  -5   3     2158.46     2272.17     63.88 o
 -10  -5   3      769.23      793.09     46.79 o
  -9  -5   3       37.31       12.77     44.67 o
  -8  -5   3     2165.48     2221.86     45.94 o
  -7  -5   3    19891.80    19731.51    211.51 o
  -6  -5   3      123.84      184.24     38.56 o
  -5  -5   3     8702.47     8010.16    192.38 o
  -4  -5   3     2764.26     2823.82     76.91 o
  -3  -5   3      942.23     1032.63     55.95 o
  -2  -5   3    47415.50    47388.01   1787.42 o
  -1  -5   3    23673.31    25691.35    221.31 o
   0  -5   3    23360.81    25344.62    223.09 o
   1  -5   3     7406.77     7760.73    179.90 o
   2  -5   3       41.64      135.33    100.84 o
   3  -5   3    26426.35    26392.57    394.33 o
   4  -5   3    40127.21    38904.92   2067.88 o
   5  -5   3     7934.07     8134.44    314.13 o
   6  -5   3    18736.66    17880.84   1030.92 o
   7  -5   3     1938.94     1993.22    118.70 o
   8  -5   3      966.29     1172.94     64.10 o
   9  -5   3     9820.47    10142.20    128.95 o
  10  -5   3     2137.87     2348.99    138.59 o
  11  -5   3     2107.79     2025.28     59.42 o
  12  -5   3      415.87      573.32     53.23 o
  13  -5   3      744.12      716.50     57.85 o
  14  -5   3     2073.06     2236.76     58.06 o
  15  -5   3     1590.55     1567.42    129.50 o
 -14  -4   3      651.47      655.65     86.20 o
 -13  -4   3     1043.27     1001.52    137.47 o
 -12  -4   3      447.04      510.16     76.25 o
 -11  -4   3      633.59      643.61     47.93 o
 -10  -4   3     8423.21     8696.98     77.97 o
  -9  -4   3    12929.69    12960.88    119.11 o
  -8  -4   3       69.38      122.46     48.57 o
  -7  -4   3     6023.68     5847.00     66.47 o
  -6  -4   3     1656.14     1637.38     88.41 o
  -5  -4   3     7858.29     7748.67    144.88 o
  -4  -4   3    76424.41    75585.94   1236.64 o
  -3  -4   3     6732.39     6881.00    280.40 o
  -2  -4   3     7290.15     6952.62    341.13 o
   0  -4   3     5795.95     5997.77    197.63 o
   1  -4   3    93893.77    94849.97    452.48 o
   2  -4   3    24211.24    22943.07    521.28 o
   3  -4   3     4607.74     4434.20     92.82 o
   4  -4   3     6583.03     5896.26    228.29 o
   5  -4   3     1111.25     1351.47     68.43 o
   6  -4   3     9090.00     9157.33    114.17 o
   7  -4   3    29733.37    29050.20    133.66 o
   8  -4   3      771.32      731.68     53.84 o
   9  -4   3      992.75     1068.46    150.92 o
  10  -4   3     3879.63     3720.71     94.74 o
  11  -4   3      966.91     1034.56     51.62 o
  12  -4   3     7777.43     7841.65    205.04 o
  13  -4   3      918.78     1103.89     53.45 o
  14  -4   3     1307.48     1451.50     90.25 o
  15  -4   3      155.78      221.65     55.32 o
 -14  -3   3     1148.40     1364.26     93.29 o
 -13  -3   3      501.30      583.77    121.58 o
 -12  -3   3     9012.47     9357.61    157.46 o
 -11  -3   3     4315.61     4561.59    110.22 o
 -10  -3   3      843.59      818.75     42.41 o
  -9  -3   3      518.77      569.67     37.67 o
  -8  -3   3     3534.46     3393.28     96.41 o
  -7  -3   3    16464.21    16436.39    193.75 o
  -6  -3   3    42417.50    40397.22    373.57 o
  -5  -3   3      456.23      482.39     41.56 o
  -4  -3   3     1067.87     1115.82     50.41 o
  -3  -3   3    12719.42    11737.73    293.89 o
  -2  -3   3      185.57      232.82     79.46 o
  -1  -3   3    67110.97    72339.34    531.68 o
   0  -3   3     4070.49     3941.60    160.46 o
   1  -3   3     1884.32     1719.19    124.19 o
   2  -3   3    27806.70    28928.69   1122.26 o
   3  -3   3      208.93      238.03     85.94 o
   4  -3   3    55188.54    55460.59    916.60 o
   5  -3   3    42160.32    42615.08    320.62 o
   6  -3   3      424.74      325.66     64.31 o
   7  -3   3       86.79      248.68    100.55 o
   8  -3   3      361.48      334.90     55.07 o
   9  -3   3     2986.50     3176.84     52.59 o
  10  -3   3     9130.94     9247.69     74.46 o
  11  -3   3      899.54      919.48     50.24 o
  12  -3   3     1489.64     1698.27     69.93 o
  13  -3   3      846.82      911.35     75.36 o
  14  -3   3      495.51      584.33     81.36 o
  15  -3   3     3969.18     4100.09    147.71 o
 -15  -2   3      416.81      443.89     53.60 o
 -14  -2   3     2821.83     3009.66     66.42 o
 -13  -2   3      753.25      809.56     49.48 o
 -12  -2   3      627.20      669.87     50.59 o
 -11  -2   3     7262.57     7332.33    115.52 o
 -10  -2   3       38.48      190.34     53.31 o
  -9  -2   3    21163.55    21187.66    133.26 o
  -8  -2   3     9838.75     9734.04    169.73 o
  -7  -2   3     1621.34     1573.64     41.97 o
  -6  -2   3     1796.73     1790.53     47.84 o
  -5  -2   3    17581.05    16900.77    106.06 o
  -4  -2   3    29165.41    27917.60    283.22 o
  -3  -2   3    41155.72    37810.88   1201.85 o
  -2  -2   3     2630.01     2876.19    160.22 o
  -1  -2   3      357.18      396.14    191.71 o
   0  -2   3    24257.45    24817.29    524.99 o
   1  -2   3      660.19      644.36     89.88 o
   2  -2   3    27336.52    26343.07    173.79 o
   3  -2   3    12145.85    11591.36    117.21 o
   4  -2   3     1862.50     2214.58     71.93 o
   5  -2   3      641.40      660.41     53.29 o
   6  -2   3     2040.59     1944.46     75.73 o
   7  -2   3    16090.93    15489.37    225.72 o
   8  -2   3    22186.58    22000.40    104.68 o
   9  -2   3       87.61      165.46     47.77 o
  10  -2   3       50.36       69.01     38.52 o
  11  -2   3     2229.33     2141.23     45.59 o
  12  -2   3       72.77       84.51    118.31 o
  13  -2   3     6304.10     6338.71     75.69 o
  14  -2   3      299.77      331.66     45.05 o
 -15  -1   3      641.32      676.30     63.74 o
 -14  -1   3      157.87      134.81     58.81 o
 -13  -1   3     9485.94     9652.93     96.07 o
 -12  -1   3        6.75       48.98     54.68 o
 -11  -1   3     8958.61     9049.14    136.16 o
 -10  -1   3       12.56       97.92     40.80 o
  -9  -1   3      299.08      277.22     47.00 o
  -8  -1   3    23881.31    23108.90    483.03 o
  -7  -1   3    12553.07    12758.93    333.78 o
  -6  -1   3    21817.95    20743.25    196.02 o
  -5  -1   3    23900.67    23312.13    220.13 o
  -4  -1   3       10.71       50.05     49.54 o
  -3  -1   3    11977.20    10812.88    149.04 o
  -1  -1   3      132.68      180.74     99.66 o
   0  -1   3    64509.31    61161.75    370.95 o
   1  -1   3     5649.30     5542.05    108.96 o
   2  -1   3     8243.21     8354.84    130.12 o
   3  -1   3    36930.07    36065.21    165.73 o
   4  -1   3     2830.74     2963.34     88.76 o
   5  -1   3    10591.77    10274.75    247.66 o
   6  -1   3    18006.94    17832.98    347.74 o
   7  -1   3      850.92      927.47     48.19 o
   8  -1   3     3792.82     3667.19     52.92 o
   9  -1   3     2169.13     2171.75     69.27 o
  10  -1   3     1239.75     1263.52     56.31 o
  11  -1   3     6757.08     6804.92     60.70 o
  12  -1   3        9.43       -5.09    104.57 o
  13  -1   3        5.44      -18.51     48.25 o
  14  -1   3     3739.33     3859.25     61.09 o
 -15   0   3     1599.00     1504.09    134.73 o
 -14   0   3     1062.20     1198.32     73.33 o
 -13   0   3     1484.38     1649.19     88.65 o
 -12   0   3     1243.47     1320.20     60.34 o
 -11   0   3     1674.75     1758.99     67.36 o
 -10   0   3    23693.62    23236.41    677.48 o
  -9   0   3     1565.85     1489.20     60.41 o
  -8   0   3     3775.78     3646.47    141.43 o
  -7   0   3      372.18      400.19     53.94 o
  -6   0   3       46.80       93.11     46.94 o
  -5   0   3    25658.99    24334.55    587.41 o
  -4   0   3     8599.47     8090.49    160.09 o
  -3   0   3    15862.79    14558.43    206.77 o
  -2   0   3    15782.87    15059.77    452.53 o
  -1   0   3     4179.88     4004.19    111.41 o
   0   0   3    12440.71    12590.93    201.65 o
   1   0   3    83024.47    79815.07    300.86 o
   2   0   3      226.98      258.16     55.72 o
   3   0   3     8881.28     8548.13     97.96 o
   4   0   3     1556.68     1467.77     94.36 o
   5   0   3     2701.65     2931.29    109.81 o
   6   0   3    21230.70    20437.22    374.02 o
   7   0   3     7092.38     6573.87    154.82 o
   8   0   3    12029.12    12138.01     74.90 o
   9   0   3     6970.78     6999.65     65.72 o
  10   0   3       22.85       66.23     52.17 o
  11   0   3      224.50      234.04     68.71 o
  12   0   3     5773.97     5807.27     92.49 o
  13   0   3      391.96      550.16     58.25 o
  14   0   3     5523.08     6021.33    162.18 o
 -15   1   3       38.12      101.23     51.38 o
 -14   1   3      616.33      635.11     57.94 o
 -13   1   3     2287.72     2536.68     90.50 o
 -12   1   3    11822.47    12267.46    274.76 o
 -11   1   3     1352.66     1604.80     60.54 o
 -10   1   3      531.80      639.67     59.12 o
  -9   1   3     4101.42     4074.44     52.86 o
  -8   1   3     1478.66     1420.75     45.78 o
  -7   1   3    38397.45    37941.60   1137.61 o
  -6   1   3    14997.07    14795.58    411.91 o
  -5   1   3    13180.15    13207.78    381.03 o
  -4   1   3        5.04       20.70     64.04 o
  -3   1   3    20370.98    21769.46   2275.37 o
  -1   1   3    68965.38    66589.09    280.05 o
   0   1   3     9710.21     9639.10    116.00 o
   1   1   3    15529.48    14930.37    168.06 o
   2   1   3      375.40      459.22     66.47 o
   3   1   3     3833.17     3550.45     72.32 o
   4   1   3    52601.89    51521.58    717.77 o
   5   1   3    14245.84    13753.20    183.44 o
   6   1   3    12303.17    12308.58    138.44 o
   7   1   3     3974.82     3720.90     97.50 o
   8   1   3       63.29       35.51     54.27 o
   9   1   3    11808.35    11790.02     93.28 o
  10   1   3    11593.72    11767.01    164.55 o
  11   1   3     1351.16     1413.25     64.54 o
  12   1   3     2686.67     2982.34     76.38 o
  13   1   3     1127.29     1064.49    118.81 o
  14   1   3       21.59      116.68     59.75 o
 -15   2   3     5157.56     5808.65    283.38 o
 -14   2   3     1789.22     2052.87     56.13 o
 -13   2   3      215.28      151.18     50.17 o
 -12   2   3        4.28      176.11     58.61 o
 -11   2   3     5420.07     5632.76    139.22 o
 -10   2   3     4339.53     4642.65    163.26 o
  -9   2   3    28445.99    28154.38   1157.83 o
  -8   2   3     3531.97     3567.99    133.67 o
  -7   2   3      816.36      978.86     47.85 o
  -6   2   3     2367.25     2249.15    144.49 o
  -5   2   3        5.26      -40.73     58.32 o
  -4   2   3    64381.66    63842.38   2446.80 o
  -3   2   3    55913.45    55715.57   5171.23 o
  -2   2   3     3186.47     3705.21     84.35 o
  -1   2   3     9869.30     9699.93    103.96 o
   0   2   3     7921.29     7637.28     96.09 o
   1   2   3     7310.19     6808.29    207.29 o
   2   2   3    52507.29    51061.05    244.69 o
   3   2   3     2561.07     2773.22    114.82 o
   4   2   3     4644.82     4566.33     66.67 o
   5   2   3      856.10      728.29     44.19 o
   6   2   3      681.69      731.52     45.26 o
   7   2   3    19240.97    19224.67    274.30 o
   8   2   3      394.81      454.03     51.09 o
   9   2   3     5269.50     5298.73     99.76 o
  10   2   3      725.81      681.56     39.50 o
  11   2   3     1278.86     1262.29     49.03 o
  12   2   3     2003.50     2149.18     70.58 o
  13   2   3     5154.14     5358.47    275.26 o
 -16   3   3       98.00      105.68     78.61 o
 -15   3   3       16.37      -17.90     68.85 o
 -14   3   3     1075.38     1105.48     64.19 o
 -13   3   3     2126.17     2186.47     72.22 o
 -12   3   3     3179.36     3504.43     68.55 o
 -11   3   3     7446.45     8046.88    201.68 o
 -10   3   3      361.91      435.90     58.01 o
  -9   3   3      966.95      934.71     94.37 o
  -8   3   3     1500.29     1379.57     57.95 o
  -7   3   3     3819.74     3754.43     98.70 o
  -6   3   3    55480.36    52889.29   1262.05 o
  -5   3   3    14063.30    14090.67    367.11 o
  -4   3   3     1366.74     1479.91     77.57 o
  -3   3   3    23962.46    24390.08   1995.96 o
  -2   3   3      332.92      280.60     52.07 o
  -1   3   3    27014.65    26559.65    564.92 o
   0   3   3    22487.90    21299.44    115.62 o
   1   3   3     3659.45     3352.84     63.19 o
   2   3   3       23.09       23.08     46.75 o
   3   3   3     8392.22     7916.76     78.72 o
   4   3   3     9132.67     8941.38    144.89 o
   5   3   3    44760.52    43133.32    531.15 o
   6   3   3     3827.61     3751.43     64.27 o
   7   3   3      733.04      824.68     50.83 o
   8   3   3     9144.57     9036.33    115.10 o
   9   3   3        8.71        4.30     47.71 o
  10   3   3     8779.88     9275.60    107.51 o
  11   3   3     2912.20     3009.18     51.00 o
  12   3   3     1269.54     1310.37     58.76 o
  13   3   3      135.26      186.77     57.61 o
 -16   4   3     2441.68     2334.11     95.05 o
 -15   4   3      196.16      352.91     70.40 o
 -14   4   3     2618.34     2592.59     64.68 o
 -13   4   3      287.28      281.80    208.04 o
 -12   4   3      724.89      799.97     68.54 o
 -11   4   3     4211.75     4337.69     87.18 o
 -10   4   3     6982.53     6786.07     81.53 o
  -9   4   3     4924.67     4920.37     72.47 o
  -8   4   3     7800.63     7612.46    249.86 o
  -7   4   3      992.33      926.82     52.12 o
  -6   4   3     1141.19     1020.28     66.03 o
  -5   4   3    20540.41    19643.05    789.41 o
  -4   4   3       16.48       90.35     48.20 o
  -3   4   3    42922.76    42946.86   3722.06 o
  -2   4   3    24502.85    24478.24    769.04 o
  -1   4   3     2784.29     3082.12     66.09 o
   0   4   3    16678.52    16664.22     98.99 o
   1   4   3    30015.45    29895.36    200.01 o
   2   4   3    11470.30    10854.74    135.92 o
   3   4   3    14130.95    13533.18    141.77 o
   4   4   3      449.84      449.42     48.25 o
   5   4   3     4682.13     4799.93    126.73 o
   6   4   3    12933.12    12398.91     97.94 o
   7   4   3      892.51      948.47     52.46 o
   8   4   3    21332.65    21436.67    475.44 o
   9   4   3      309.40      325.22     59.61 o
  10   4   3     1094.25     1077.89     53.45 o
  11   4   3     2792.79     2721.14    132.88 o
  12   4   3      382.37      394.28     73.58 o
  13   4   3     1828.35     1857.32     80.03 o
 -16   5   3     3195.14     3158.47     72.20 o
 -15   5   3      338.87      356.12     72.26 o
 -14   5   3      565.01      494.46     59.99 o
 -13   5   3     5205.43     5421.90     88.81 o
 -12   5   3     5045.19     4980.18    101.89 o
 -11   5   3     3030.58     3179.41    153.75 o
 -10   5   3     1082.66     1207.63     98.82 o
  -9   5   3     2263.34     2238.00    129.68 o
  -8   5   3     6377.75     6512.66    201.10 o
  -7   5   3    16121.90    15039.98    437.00 o
  -6   5   3      211.98      291.01     48.48 o
  -5   5   3    36438.78    37158.14   1364.46 o
  -4   5   3      121.84      104.61     65.90 o
  -3   5   3     4164.26     3978.64    261.04 o
  -2   5   3    31327.20    31639.10   1011.86 o
  -1   5   3     8042.41     8200.42     76.88 o
   0   5   3    22092.56    21637.36    161.72 o
   1   5   3    14985.45    15267.93    271.42 o
   2   5   3     1124.01      918.32     53.26 o
   3   5   3    21190.97    20792.50    224.32 o
   4   5   3    11571.84    11266.49    153.91 o
   5   5   3     1954.41     1790.89     57.89 o
   6   5   3     8900.82     9071.45    155.39 o
   7   5   3      436.69      545.72     59.94 o
   8   5   3     1540.43     1495.77     46.19 o
   9   5   3     8678.64     8477.66     83.17 o
  10   5   3       72.15      254.37     50.84 o
  11   5   3     3462.49     3824.61     59.94 o
  12   5   3      426.94      415.52     86.82 o
 -15   6   3     2188.99     2363.29    144.34 o
 -14   6   3      111.92       21.15    189.71 o
 -13   6   3     2386.94     2698.16     79.41 o
 -12   6   3       28.61      -28.42     80.89 o
 -11   6   3      732.53      791.08     60.67 o
 -10   6   3    11943.69    12524.09    735.11 o
  -9   6   3    15504.71    15320.73    453.82 o
  -8   6   3      900.69     1093.24     78.63 o
  -7   6   3     1449.33     1572.01    123.04 o
  -6   6   3     3961.71     4204.01     77.65 o
  -5   6   3     5343.48     5548.93    339.23 o
  -4   6   3    41186.81    41043.21   3223.07 o
  -3   6   3     3788.90     4149.50    414.24 o
  -2   6   3    22076.00    23616.54    163.56 o
  -1   6   3       17.86       44.25     56.36 o
   0   6   3     1560.96     1592.97     56.76 o
   1   6   3    31240.72    29802.95    587.29 o
   2   6   3     8785.80     8323.88    157.93 o
   3   6   3     7396.80     7212.88     94.62 o
   4   6   3      121.10       51.04     41.42 o
   5   6   3      709.37      776.76     67.95 o
   6   6   3     4116.17     4276.18     62.71 o
   7   6   3    12377.75    11957.93    156.60 o
   8   6   3      737.43      791.25     50.34 o
   9   6   3     3181.53     3280.58     75.95 o
  10   6   3      163.20      169.64     45.36 o
  11   6   3      135.21      220.61     47.88 o
  12   6   3     2114.56     2164.18     60.95 o
 -15   7   3      917.95      853.81     79.22 o
 -14   7   3     1139.00     1163.29     78.70 o
 -13   7   3      170.98      208.20     66.08 o
 -12   7   3    10015.34    10272.32    526.23 o
 -11   7   3     2188.07     2169.01     61.02 o
 -10   7   3     1592.62     1558.57     66.62 o
  -9   7   3     6087.03     5704.95    115.61 o
  -8   7   3     3820.26     3986.47     78.28 o
  -7   7   3    14548.37    14563.56    357.67 o
  -6   7   3    30140.98    31553.42    621.57 o
  -5   7   3      108.86      175.54     95.20 o
  -4   7   3      248.99      187.13     93.42 o
  -3   7   3     1698.31     1655.77     70.04 o
  -2   7   3    13736.86    13772.08    115.71 o
  -1   7   3    34035.54    34156.57    571.16 o
   0   7   3     1008.95      966.99     47.81 o
   1   7   3     5292.61     5120.08    114.82 o
   2   7   3     1829.97     1891.15     96.53 o
   3   7   3       90.09      110.54     45.37 o
   4   7   3    16722.56    16288.26    286.60 o
   5   7   3     4708.81     4745.38    104.25 o
   6   7   3      620.73      705.85     45.93 o
   7   7   3      522.62      546.35     38.39 o
   8   7   3      970.53      959.78     44.81 o
   9   7   3     1504.37     1624.96     56.37 o
  10   7   3     3820.95     3842.88    207.08 o
  11   7   3       58.38      100.38     57.89 o
 -15   8   3     2015.32     1938.23     70.34 o
 -14   8   3     3457.79     3578.32     85.95 o
 -13   8   3        6.22       75.08    133.94 o
 -12   8   3      381.19      541.56     61.76 o
 -11   8   3     4069.37     3817.21    395.17 o
 -10   8   3      627.36      655.87     67.08 o
  -9   8   3    17415.94    17717.77    272.63 o
  -8   8   3     2754.99     2876.49     85.13 o
  -7   8   3       95.10      156.28     59.12 o
  -6   8   3     3739.66     3644.25     64.70 o
  -5   8   3     5533.19     5399.62     92.82 o
  -4   8   3    19843.59    21302.58    153.06 o
  -3   8   3    26192.52    26475.45    161.87 o
  -2   8   3       97.77       29.52     60.53 o
  -1   8   3       15.12      172.84     58.85 o
   0   8   3     4689.28     4627.19     62.86 o
   1   8   3      736.98      781.82     40.38 o
   2   8   3    19720.49    19099.12    540.88 o
   3   8   3       99.28      119.30     46.01 o
   4   8   3      822.83      848.93     42.95 o
   5   8   3     3847.78     3750.01     50.00 o
   6   8   3     1970.09     1914.11     61.15 o
   7   8   3     6324.76     6320.17     98.85 o
   8   8   3     4825.98     4799.46     98.97 o
   9   8   3      675.82      757.71     51.98 o
  10   8   3       65.74      145.02     40.15 o
 -15   9   3      112.52      253.07     81.01 o
 -14   9   3     1061.43     1117.29     83.66 o
 -13   9   3     3051.32     2889.21    111.40 o
 -12   9   3      950.48     1377.14    480.61 o
 -11   9   3    10331.00    10382.94    556.35 o
 -10   9   3      514.37      552.23     65.09 o
  -9   9   3      479.39      461.18    140.77 o
  -8   9   3    12763.54    13608.41    777.08 o
  -7   9   3      941.56     1004.96     55.50 o
  -6   9   3    12417.90    12831.39    222.50 o
  -5   9   3     8485.19     8489.85    120.26 o
  -4   9   3        7.33      -89.26     89.26 o
  -3   9   3    12639.03    13805.36    127.99 o
  -2   9   3     8335.93     8464.19    114.62 o
  -1   9   3     9879.29     9795.92    115.61 o
   0   9   3    15377.36    15495.77     82.50 o
   1   9   3       44.62       92.21     42.96 o
   2   9   3     3472.99     3504.26    192.88 o
   3   9   3     5535.68     5570.78    224.09 o
   4   9   3        3.74       27.94     56.06 o
   5   9   3     7039.38     6775.55    166.02 o
   6   9   3     2655.42     2869.32    135.71 o
   7   9   3      264.07      266.67     43.30 o
   8   9   3     1312.00     1252.36     47.12 o
   9   9   3     3775.24     3613.21     54.53 o
  10   9   3     1261.34     1180.83     51.46 o
 -14  10   3     1248.17     1310.84     84.77 o
 -13  10   3     1169.79     1193.83     83.26 o
 -12  10   3      976.55      965.50     72.22 o
 -11  10   3      215.57      231.19    126.31 o
 -10  10   3     3773.75     3980.64    322.53 o
  -9  10   3      193.87      303.32     71.60 o
  -8  10   3     6288.24     6740.60    312.48 o
  -7  10   3      299.24      364.61     67.86 o
  -6  10   3      349.68      518.27    116.30 o
  -5  10   3    14749.18    15741.19    120.66 o
  -4  10   3     8211.98     7901.01     92.82 o
  -3  10   3     6943.55     6956.92     89.06 o
  -2  10   3     5113.33     5097.28    102.04 o
  -1  10   3      165.50      301.16     84.01 o
   0  10   3     2693.71     2745.54     63.82 o
   1  10   3     3769.49     3975.84     58.09 o
   2  10   3     4042.26     3965.16    206.88 o
   3  10   3     8176.89     8116.59    262.05 o
   4  10   3      156.56      172.52     43.90 o
   5  10   3        0.70        3.72     67.77 o
   6  10   3     2704.11     2698.99     93.63 o
   7  10   3     2378.03     2426.33     96.09 o
   8  10   3     2334.23     2398.46     99.87 o
   9  10   3     1083.69     1014.83     50.65 o
 -14  11   3      120.18      100.06     95.15 o
 -13  11   3     4248.06     4314.19    130.80 o
 -12  11   3     4471.23     4627.52    232.43 o
 -11  11   3      225.96      271.36     91.36 o
 -10  11   3     1973.58     2136.89    101.49 o
  -9  11   3      945.21      831.22     86.33 o
  -8  11   3     2759.46     2933.79     79.85 o
  -7  11   3     8175.30     8443.87    429.69 o
  -6  11   3      465.98      536.80     57.23 o
  -5  11   3     2457.38     2785.70    103.72 o
  -4  11   3       12.43      123.53     65.18 o
  -3  11   3        0.11      -19.81     63.01 o
  -2  11   3    11699.73    12068.26    102.83 o
  -1  11   3     7939.01     8206.42    110.95 o
   0  11   3      134.92      -16.05     82.62 o
   1  11   3     3778.47     3806.00     51.99 o
   2  11   3       14.01      -49.93     49.93 o
   3  11   3      441.52      416.80     60.03 o
   4  11   3     7930.99     8105.26    272.24 o
   5  11   3        3.71       38.18     42.67 o
   6  11   3     2486.76     2408.64     72.58 o
   7  11   3       18.67       46.31     44.42 o
   8  11   3      246.95      245.97     53.18 o
 -14  12   3     1550.24     1467.80    116.06 o
 -13  12   3       66.58      189.98     73.41 o
 -12  12   3        1.23       41.38    116.57 o
 -11  12   3      547.08      571.68     86.65 o
 -10  12   3     2702.73     2877.37    102.48 o
  -9  12   3     7241.47     7625.06    298.43 o
  -8  12   3      118.17      311.69    146.02 o
  -7  12   3      239.62      270.18     57.10 o
  -6  12   3     1093.06     1353.69     70.08 o
  -5  12   3      206.48      363.77     93.91 o
  -4  12   3    16190.02    16916.49    119.08 o
  -3  12   3     7241.83     7215.08    110.16 o
  -2  12   3      329.03      311.06     89.75 o
  -1  12   3      541.01      670.87     64.49 o
   0  12   3     1000.32      829.27     88.66 o
   1  12   3     4007.90     4094.15     97.98 o
   2  12   3    12097.67    12140.64     83.67 o
   3  12   3      848.97      840.74     85.79 o
   4  12   3      664.05      698.64     78.76 o
   5  12   3      839.73      963.92    317.16 o
   6  12   3       83.24      224.53     93.07 o
   7  12   3     4183.87     4305.68     67.26 o
 -13  13   3       16.19       67.54     73.79 o
 -12  13   3     3854.25     3783.31    233.59 o
 -11  13   3     3285.66     3302.17     94.65 o
 -10  13   3        6.04       41.24    190.80 o
  -9  13   3      368.44      370.52     69.64 o
  -8  13   3     3937.19     4174.47    121.75 o
  -7  13   3      794.39      845.07     71.23 o
  -6  13   3    10475.22    11086.89     91.38 o
  -5  13   3     1668.90     2043.21     97.88 o
  -4  13   3      681.53      696.52     66.27 o
  -3  13   3     2018.77     2050.44     94.90 o
  -2  13   3       11.89      176.34     87.47 o
  -1  13   3    12489.50    12932.21    120.36 o
   0  13   3     5782.73     6107.14    105.90 o
   1  13   3      105.00       38.54     89.65 o
   2  13   3       12.31      130.57     62.11 o
   3  13   3     1031.88      868.70     90.84 o
   4  13   3     2536.92     2705.26     96.59 o
   5  13   3     4139.81     3944.10     72.16 o
   6  13   3      516.85      563.23     76.28 o
 -12  14   3       50.46      100.69    143.89 o
 -11  14   3     2791.19     2554.33    167.91 o
 -10  14   3     2125.80     1907.98    105.80 o
  -9  14   3     3352.59     3290.19    213.29 o
  -8  14   3     3697.63     3602.25     72.53 o
  -7  14   3        0.73      174.61    143.15 o
  -6  14   3      404.84      413.59     51.00 o
  -5  14   3     4418.02     4647.03     83.51 o
  -4  14   3       11.87      121.55     65.48 o
  -3  14   3    12184.68    12683.85    125.02 o
  -2  14   3     2198.05     1956.53     72.22 o
  -1  14   3       12.63      208.43     89.75 o
   0  14   3     2040.19     1979.31     97.88 o
   1  14   3      918.77      957.96     92.23 o
   2  14   3     4724.55     4797.90    106.49 o
   3  14   3     2697.60     2805.12     76.78 o
   4  14   3      477.66      245.09     94.51 o
   5  14   3      533.33      420.63     70.14 o
 -11  15   3      971.39      912.25     74.71 o
 -10  15   3     1367.25     1327.89     96.84 o
  -9  15   3       10.18       47.45     79.05 o
  -8  15   3     2730.14     3067.60    184.76 o
  -7  15   3     3452.41     3862.52     81.78 o
  -6  15   3      810.89      724.75     72.27 o
  -5  15   3     2888.71     2905.96     78.46 o
  -4  15   3       38.66      117.09     67.66 o
  -3  15   3      205.10      319.78     70.04 o
  -2  15   3     6617.59     7087.49    110.36 o
  -1  15   3       64.51      211.01     66.57 o
   0  15   3     3762.47     3645.38     78.56 o
   1  15   3      407.43      529.80     95.99 o
   2  15   3      684.30     1082.18     96.29 o
   3  15   3     1390.92     1301.51     73.80 o
 -10  16   3     3740.69     3252.91    145.53 o
  -9  16   3     1125.32      971.50    130.77 o
  -8  16   3     2411.31     2304.88     72.42 o
  -7  16   3      564.89      811.12     64.49 o
  -6  16   3       13.05      221.33     95.10 o
  -5  16   3     2076.48     2167.64     81.03 o
  -4  16   3     5389.05     5158.80     90.74 o
  -3  16   3      146.69      279.26     69.84 o
  -2  16   3     1062.80      892.77     73.31 o
  -1  16   3      236.36      297.39     98.27 o
   0  16   3      585.29      487.50    100.35 o
   1  16   3     4757.88     4213.82     88.37 o
  -7  17   3     4498.97     3856.13     69.77 o
  -6  17   3     2422.52     2330.37    234.93 o
  -5  17   3      143.49      318.73    170.84 o
  -4  17   3      172.93      277.28     74.40 o
  -3  17   3      357.63      134.23    103.42 o
  -2  17   3     1335.68     1268.52     78.16 o
  -1  17   3     4127.04     3680.75    114.62 o
   2 -19   4       73.68      113.07     72.56 o
   3 -19   4      537.74      355.59     78.58 o
   4 -19   4      102.06      180.11     63.85 o
   5 -19   4     2884.83     2770.99     87.40 o
  -2 -18   4     1513.14     1149.54     67.79 o
  -1 -18   4       70.44      119.90     60.89 o
   0 -18   4      449.32      327.73     61.17 o
   1 -18   4     1449.26     1259.57    167.72 o
   2 -18   4     1249.83     1164.44     56.59 o
   3 -18   4     6355.08     6295.86     88.96 o
   4 -18   4      245.56      266.78    112.04 o
   5 -18   4      186.97      257.93     97.88 o
   6 -18   4     2733.54     2629.50    107.04 o
   7 -18   4      994.93      826.41     86.58 o
   8 -18   4     3122.24     2606.05     77.11 o
  -4 -17   4      502.26      628.27     99.06 o
  -3 -17   4       65.44       66.18     97.88 o
  -2 -17   4     3370.48     3158.48    109.17 o
  -1 -17   4     5336.46     5415.14    497.35 o
   0 -17   4      789.44      878.40     74.02 o
   1 -17   4     2014.78     2010.57     64.36 o
   2 -17   4       60.56      152.64    139.63 o
   3 -17   4      110.28      181.28     75.49 o
   4 -17   4     4212.78     4260.62     90.55 o
   5 -17   4        7.47      235.58     78.39 o
   6 -17   4     3774.98     3681.39    108.57 o
   7 -17   4      891.78      943.06    131.50 o
   8 -17   4      102.19      186.04     64.70 o
   9 -17   4     4193.18     3801.74    176.58 o
  10 -17   4     3102.29     2517.88     90.69 o
  -5 -16   4       90.22      242.41     96.59 o
  -4 -16   4     5540.43     5425.97    111.65 o
  -3 -16   4     4546.76     4725.68    110.85 o
  -2 -16   4      268.48      323.64     95.20 o
  -1 -16   4      992.56     1030.84     61.77 o
   0 -16   4      188.40      397.86    157.22 o
   1 -16   4     4963.64     5016.63     70.53 o
   2 -16   4     6528.46     6680.04    382.14 o
   3 -16   4      104.32       68.59    144.09 o
   4 -16   4     2886.18     2608.61    703.33 o
   5 -16   4      326.38      340.55     59.32 o
   6 -16   4      825.57      699.50    120.42 o
   7 -16   4     5994.12     5303.00     88.63 o
   8 -16   4      119.42      214.87     84.85 o
   9 -16   4     1852.06     1522.88    133.79 o
  10 -16   4     1087.91      974.82     72.05 o
  11 -16   4      137.60      185.68     85.32 o
  -7 -15   4      282.44      281.74     98.17 o
  -6 -15   4     3829.37     3780.51    108.08 o
  -5 -15   4       34.87       58.15     93.52 o
  -4 -15   4     1056.17     1047.31     97.48 o
  -3 -15   4     1147.51      906.15     68.95 o
  -2 -15   4       51.51       48.05     91.14 o
  -1 -15   4    13143.20    13695.10    133.64 o
   0 -15   4     6250.57     6675.76    297.24 o
   1 -15   4      363.64      267.58     75.28 o
   2 -15   4        3.12      -68.92     68.92 o
   3 -15   4      627.40      736.29     64.54 o
   4 -15   4     2071.13     2238.76     63.55 o
   5 -15   4     8879.45     8912.08    117.55 o
   6 -15   4      128.68      274.29     88.81 o
   7 -15   4      757.34      872.42    100.25 o
   8 -15   4      390.23      497.41     91.98 o
   9 -15   4       75.75      127.68    202.54 o
  10 -15   4     5011.97     4692.89    114.62 o
  11 -15   4     1566.53     1394.80     86.22 o
  12 -15   4      855.79      718.12     84.77 o
  -8 -14   4     4006.15     3649.94    115.81 o
  -7 -14   4        4.28       25.46     91.83 o
  -6 -14   4       25.50      191.69     89.55 o
  -5 -14   4     3479.54     3489.85    102.73 o
  -4 -14   4       98.34      233.89     89.95 o
  -3 -14   4    10660.42    10950.68    478.28 o
  -2 -14   4     3304.08     3273.26     86.15 o
  -1 -14   4       87.94       81.16     61.06 o
   0 -14   4     1589.50     1807.32     76.16 o
   1 -14   4       43.21      102.46     47.22 o
   2 -14   4     9281.45     9653.22    293.38 o
   3 -14   4    12010.08    12295.60    429.30 o
   4 -14   4      852.52      767.65     62.90 o
   5 -14   4     1221.57     1412.56    210.41 o
   6 -14   4     5478.54     5514.35    216.80 o
   7 -14   4      113.27      248.53     65.33 o
   8 -14   4     6542.70     6301.23    274.16 o
   9 -14   4      805.24      832.32     83.70 o
  10 -14   4      119.68      152.65     79.51 o
  11 -14   4      577.43      653.58     88.20 o
  12 -14   4       46.26      -67.10     67.39 o
  -9 -13   4      275.32      259.05     97.58 o
  -8 -13   4     1489.63     1486.47    102.53 o
  -7 -13   4     5939.69     6173.61    113.83 o
  -6 -13   4     1242.93     1198.29     94.21 o
  -5 -13   4     3356.02     3397.67    114.32 o
  -4 -13   4        5.76      -15.42     59.54 o
  -3 -13   4      504.71      464.13     68.69 o
  -2 -13   4     5200.61     5063.32     89.17 o
  -1 -13   4      248.70      283.74     79.10 o
   0 -13   4    22339.83    22312.14    705.21 o
   1 -13   4     6868.64     7241.75    323.12 o
   2 -13   4      354.67      544.15     51.09 o
   3 -13   4     2441.59     2759.74    112.44 o
   4 -13   4     1342.72     1580.97    109.37 o
   5 -13   4     5561.88     6056.52    126.11 o
   6 -13   4     3928.75     4027.12    198.72 o
   7 -13   4      348.67      470.50     80.94 o
   8 -13   4      480.79      492.68     96.98 o
   9 -13   4     2591.04     2515.94     83.63 o
  10 -13   4       27.09       77.03     89.11 o
  11 -13   4     7241.04     6759.36    263.71 o
  12 -13   4      810.30      749.25     66.69 o
  13 -13   4       67.75       14.08     86.53 o
 -10 -12   4     4145.76     3923.85    125.32 o
  -9 -12   4     1778.14     1925.52    104.81 o
  -8 -12   4     2491.99     2538.43    101.94 o
  -7 -12   4     1569.66     1550.96     93.52 o
  -6 -12   4      775.36      664.59    134.78 o
  -5 -12   4     2707.96     2790.33     74.73 o
  -4 -12   4     9370.29     9621.20     83.59 o
  -3 -12   4      323.35      390.02     65.80 o
  -2 -12   4     7811.79     8203.59    231.02 o
  -1 -12   4      259.03      398.19     85.64 o
   0 -12   4     1324.22     1176.65     60.97 o
   1 -12   4    15708.28    16403.35    616.55 o
   2 -12   4      561.39      542.78     74.62 o
   3 -12   4    11802.92    13151.04    147.21 o
   4 -12   4     6838.76     7230.54    131.26 o
   5 -12   4     1010.95     1108.53    112.44 o
   6 -12   4     2402.75     2835.13     87.67 o
   7 -12   4    11292.03    11170.62    332.16 o
   8 -12   4      420.42      626.71    125.71 o
   9 -12   4     3778.25     3692.07     75.19 o
  10 -12   4      682.19      695.95     78.76 o
  11 -12   4      262.36      384.46     78.07 o
  12 -12   4     4197.74     3761.10     87.38 o
  13 -12   4      140.16      211.81     64.14 o
 -10 -11   4     1232.71     1284.77    106.00 o
  -9 -11   4        5.58      196.84     92.03 o
  -8 -11   4      159.78      258.56     91.54 o
  -7 -11   4     6844.94     6923.04     76.27 o
  -6 -11   4     5328.78     5347.21    117.49 o
  -5 -11   4     2074.13     2077.62     90.50 o
  -4 -11   4     1056.72     1071.44     67.07 o
  -3 -11   4     2373.03     2349.86     72.07 o
  -2 -11   4      169.93      246.75     67.27 o
  -1 -11   4    12441.61    12191.60    763.44 o
   0 -11   4      238.75      333.58     56.64 o
   1 -11   4     3770.38     3890.94    150.23 o
   2 -11   4       14.28      272.92    105.70 o
   3 -11   4     1165.01     1299.23    111.75 o
   4 -11   4    15707.44    16158.45    138.00 o
   5 -11   4     5753.03     5865.72    130.17 o
   6 -11   4     2301.06     2230.74     89.95 o
   7 -11   4     2071.32     1800.01     88.96 o
   8 -11   4      156.49      335.26     74.84 o
   9 -11   4     2035.45     2112.10     81.39 o
  10 -11   4    13311.82    12615.84    396.06 o
  11 -11   4      923.70     1026.55    201.99 o
  12 -11   4     2481.82     2467.31     82.21 o
  13 -11   4       58.70      123.94     77.58 o
  14 -11   4       57.12       51.18     63.77 o
 -11 -10   4      712.57      583.79    107.88 o
 -10 -10   4      338.54      341.77     97.48 o
  -9 -10   4     5243.15     5341.27    116.20 o
  -8 -10   4     1270.23     1318.69     68.50 o
  -7 -10   4     1255.11     1356.56    102.19 o
  -6 -10   4        8.96      -44.55     44.55 o
  -5 -10   4      329.19      359.58     64.29 o
  -4 -10   4    13879.21    13786.14    100.53 o
  -3 -10   4    14967.57    14954.35    230.23 o
  -2 -10   4     3574.51     3589.89    205.81 o
  -1 -10   4      105.87      128.73     94.56 o
   0 -10   4     4354.43     4573.21    130.81 o
   1 -10   4     4263.83     4862.52    353.07 o
   2 -10   4    33248.57    36589.06    207.54 o
   3 -10   4     5482.15     5389.72    129.77 o
   4 -10   4     6937.59     7214.98    111.65 o
   5 -10   4     1892.36     2197.26    120.26 o
   6 -10   4      176.96      375.75    115.91 o
   7 -10   4    17328.43    17148.90    161.18 o
   8 -10   4     9111.60     8687.60    459.31 o
   9 -10   4      738.89      712.28     76.43 o
  10 -10   4      686.18      747.38     74.46 o
  11 -10   4     1526.73     1637.12     59.95 o
  12 -10   4     1068.24     1085.51    110.25 o
  13 -10   4     6135.62     5808.65    194.66 o
  14 -10   4        3.14      182.08     77.11 o
 -12  -9   4      281.86      294.88     79.57 o
 -11  -9   4     5254.57     5282.59    547.09 o
 -10  -9   4       26.37        3.63     72.31 o
  -9  -9   4        8.41       29.34     63.31 o
  -8  -9   4     2309.96     2174.50     87.84 o
  -7  -9   4      233.78      220.98     64.23 o
  -6  -9   4    12058.71    12125.80    117.99 o
  -5  -9   4     3021.13     3058.86     72.93 o
  -4  -9   4       16.03       -4.61     64.21 o
  -3  -9   4     1759.02     1595.39     70.78 o
  -2  -9   4     3942.07     3739.50     66.93 o
  -1  -9   4     8130.25     8243.88    515.19 o
   0  -9   4    42242.23    45090.43   1060.24 o
   1  -9   4     1752.10     1885.40    116.70 o
   2  -9   4      245.10      256.58    108.77 o
   3  -9   4     3649.19     4042.93    127.89 o
   4  -9   4      172.33      260.64    115.41 o
   5  -9   4    32008.55    33652.39    212.20 o
   6  -9   4     7424.62     7412.12    112.74 o
   7  -9   4     3672.00     3565.45     67.41 o
   8  -9   4      608.18      696.65     63.61 o
   9  -9   4      233.82      210.17     62.91 o
  10  -9   4     4292.51     4370.22    141.71 o
  11  -9   4     7843.48     7856.73    206.46 o
  12  -9   4      229.58      338.68     54.84 o
  13  -9   4       26.01       70.50     69.85 o
  14  -9   4     1438.36     1338.19    140.71 o
 -12  -8   4      679.19      714.05     92.28 o
 -11  -8   4     1016.91     1126.41     71.74 o
 -10  -8   4     3776.14     3975.26    147.31 o
  -9  -8   4      535.12      625.69     64.33 o
  -8  -8   4    13948.83    14067.04    396.98 o
  -7  -8   4     5092.07     4746.28    179.87 o
  -6  -8   4       50.62       -9.24     53.39 o
  -5  -8   4     5228.45     5335.89    112.14 o
  -4  -8   4     2231.88     2126.29     72.66 o
  -3  -8   4    13802.67    13616.65    379.86 o
  -2  -8   4    14872.23    14442.22    747.25 o
  -1  -8   4      867.92     1029.78     72.32 o
   0  -8   4     7635.20     8710.96    140.18 o
   1  -8   4    26972.13    29008.33    204.47 o
   2  -8   4     5850.68     6127.95    119.37 o
   3  -8   4    38511.51    40145.88    235.68 o
   4  -8   4     3147.71     3012.06    100.06 o
   5  -8   4      349.66      280.77     60.21 o
   6  -8   4     5721.07     6242.59    309.63 o
   7  -8   4       46.01        3.65     67.50 o
   8  -8   4    16548.67    15827.48    857.64 o
   9  -8   4     3031.46     3147.41     69.48 o
  10  -8   4      531.22      511.30     75.72 o
  11  -8   4      900.31      863.11     63.81 o
  12  -8   4     3405.31     3386.20    229.35 o
  13  -8   4     2611.40     2806.10    190.84 o
  14  -8   4     4515.71     4448.91    242.69 o
 -13  -7   4      875.31      862.96     96.69 o
 -12  -7   4     3632.79     3948.32    125.85 o
 -11  -7   4     1614.57     1674.72     80.87 o
 -10  -7   4     3794.09     3880.56     78.79 o
  -9  -7   4      144.02      142.78     44.97 o
  -8  -7   4     3334.87     3288.82    103.59 o
  -7  -7   4    20745.17    21151.61    567.42 o
  -6  -7   4      443.30      421.20     67.44 o
  -5  -7   4    24931.40    24535.00    174.70 o
  -4  -7   4     1767.20     1752.97     77.42 o
  -3  -7   4      169.07      215.70     50.53 o
  -2  -7   4     5712.10     5422.18    153.25 o
  -1  -7   4    24779.45    26101.28    193.18 o
   0  -7   4    11251.44    12860.19    146.62 o
   1  -7   4    29522.70    31778.18    227.65 o
   2  -7   4     2070.45     2043.61    102.83 o
   3  -7   4    16638.83    17450.68    136.02 o
   4  -7   4    26878.94    27465.22    487.25 o
   5  -7   4       63.24      213.40     70.53 o
   6  -7   4    23285.27    22521.56   1124.93 o
   7  -7   4      620.27      620.42    140.42 o
   8  -7   4      106.21      198.80     53.81 o
   9  -7   4     5319.67     5210.81    254.19 o
  10  -7   4      719.55      748.67     47.77 o
  11  -7   4     7007.52     6945.96    123.37 o
  12  -7   4     2927.81     3009.77    165.51 o
  13  -7   4      537.90      578.32    109.80 o
  14  -7   4     1051.53     1273.33     66.47 o
 -13  -6   4      337.08      278.49     60.08 o
 -12  -6   4      400.93      544.98     55.53 o
 -11  -6   4      562.70      623.57     59.86 o
 -10  -6   4     4929.67     5364.92     81.55 o
  -9  -6   4    14478.20    14444.69    215.57 o
  -8  -6   4      494.10      529.19     45.23 o
  -7  -6   4     8094.62     7697.71    226.49 o
  -6  -6   4       72.05       19.26     53.89 o
  -5  -6   4      110.29      165.65     71.10 o
  -4  -6   4    32652.91    32118.32    434.10 o
  -3  -6   4     1040.30      911.63    100.50 o
  -2  -6   4    30507.35    31051.82   1478.59 o
  -1  -6   4     7473.76     8709.28    136.51 o
   0  -6   4     2401.52     2779.76    104.71 o
   1  -6   4    27459.78    27597.55    238.35 o
   2  -6   4    42263.71    44162.63    373.47 o
   3  -6   4     3913.83     4288.31    222.25 o
   4  -6   4    10348.61    10033.69    217.30 o
   5  -6   4        0.25       48.03     86.32 o
   6  -6   4     3850.16     3623.08    144.04 o
   7  -6   4    23311.25    22656.04    643.52 o
   8  -6   4      312.35      387.42     62.92 o
   9  -6   4     4669.35     5053.98    228.01 o
  10  -6   4      602.45      648.11    111.57 o
  11  -6   4       78.19      197.68    122.99 o
  12  -6   4     3729.22     3668.39    124.44 o
  13  -6   4     2144.11     2284.61     65.74 o
  14  -6   4     2007.30     2215.60     86.38 o
 -14  -5   4      146.85      144.20     64.77 o
 -13  -5   4      347.88      343.57     50.91 o
 -12  -5   4     5153.58     5359.82    150.07 o
 -11  -5   4     5641.82     5913.23    173.60 o
 -10  -5   4     1929.94     1978.80     47.89 o
  -9  -5   4        2.92       54.81     40.17 o
  -8  -5   4     2943.88     2959.89     43.83 o
  -7  -5   4     4358.52     4509.93    111.19 o
  -6  -5   4    53907.71    53014.09   1099.36 o
  -5  -5   4      194.73      287.72     47.85 o
  -4  -5   4     3421.86     3389.34     66.24 o
  -3  -5   4     1794.66     1622.29     61.40 o
  -2  -5   4     1794.79     2207.36    115.31 o
  -1  -5   4    31725.12    34949.54    287.09 o
   0  -5   4    17026.45    17257.17    206.85 o
   1  -5   4     5955.20     6227.29    110.89 o
   2  -5   4     1222.29     1428.34     88.89 o
   3  -5   4      568.46      806.73     81.75 o
   4  -5   4    38593.14    38456.51   1668.55 o
   5  -5   4    45229.48    45403.49   1023.93 o
   6  -5   4       52.75      147.69     56.60 o
   7  -5   4     6303.41     6143.04    141.51 o
   8  -5   4     1509.16     1362.37     57.59 o
   9  -5   4     2768.53     2619.01     82.32 o
  10  -5   4    21341.63    20779.48    168.76 o
  11  -5   4     5111.54     5019.67    140.81 o
  12  -5   4     1994.69     2017.91     51.99 o
  13  -5   4        8.53      -27.60     67.14 o
  14  -5   4       89.92      173.26     60.80 o
 -14  -4   4     4643.97     4821.25     79.15 o
 -13  -4   4      703.31      789.39     59.20 o
 -12  -4   4     1081.77     1151.25     64.58 o
 -11  -4   4     3264.12     3363.45     48.32 o
 -10  -4   4      849.81      922.51     47.76 o
  -9  -4   4    15882.54    16140.79    211.08 o
  -8  -4   4    17660.25    17477.66    182.28 o
  -7  -4   4      558.23      630.12     43.67 o
  -6  -4   4        1.52       14.82     40.16 o
  -5  -4   4     3630.46     3399.17     67.49 o
  -4  -4   4     9066.54     8374.79    184.71 o
  -3  -4   4    72919.42    69444.38    286.99 o
  -2  -4   4     1156.78     1304.71     86.26 o
  -1  -4   4       97.90      150.48    103.72 o
   0  -4   4    19821.61    20823.57    216.51 o
   1  -4   4     9200.17     9681.01    637.14 o
   2  -4   4    55891.73    55227.35   1263.52 o
   3  -4   4    38879.70    40640.55   1477.80 o
   4  -4   4      160.67       -4.42     90.49 o
   5  -4   4        1.55      -86.27     86.27 o
   6  -4   4     2284.89     2328.75    158.80 o
   7  -4   4    14057.71    13739.80    751.16 o
   8  -4   4    26126.76    25654.43    625.65 o
   9  -4   4       13.22       -0.76    109.35 o
  10  -4   4     1450.41     1300.54     60.39 o
  11  -4   4      263.75      413.70     58.10 o
  12  -4   4      100.58      143.88     46.13 o
  13  -4   4     6028.01     6415.31     66.16 o
  14  -4   4     1651.13     1573.74    129.01 o
 -15  -3   4      138.96      147.84     51.57 o
 -14  -3   4        8.78       37.04     50.39 o
 -13  -3   4     3516.06     3818.45     81.35 o
 -12  -3   4      811.60      841.14     49.24 o
 -11  -3   4    12811.41    13041.94    206.29 o
 -10  -3   4     1998.07     1875.08     69.90 o
  -9  -3   4      263.50      250.56     41.73 o
  -8  -3   4     6680.71     6678.69     62.68 o
  -7  -3   4     4334.46     4170.91     89.94 o
  -6  -3   4    11317.78    10872.58    144.59 o
  -5  -3   4    49098.57    47033.10    707.05 o
  -4  -3   4      420.77      481.69     64.79 o
  -3  -3   4    16940.34    15988.26    203.08 o
  -2  -3   4    10788.53    10884.74    307.00 o
  -1  -3   4       18.86       35.13    114.79 o
   0  -3   4    32216.54    31942.11   1417.07 o
   1  -3   4      194.56      279.13    113.03 o
   2  -3   4     2917.33     2959.02     97.16 o
   3  -3   4    37205.45    37878.16    782.07 o
   4  -3   4     6734.40     7188.21     92.19 o
   5  -3   4    12614.86    11728.51    337.32 o
   6  -3   4    27044.96    26858.72    197.93 o
   7  -3   4        6.88      171.32     69.37 o
   8  -3   4      102.48      274.19     96.55 o
   9  -3   4     1971.39     2106.51    119.99 o
  10  -3   4      580.68      657.24     44.75 o
  11  -3   4     8520.81     8705.77    227.72 o
  12  -3   4     1148.04     1232.85    165.81 o
  13  -3   4     1795.09     1842.03    106.31 o
  14  -3   4     1096.81      992.61     61.48 o
 -15  -2   4     2349.48     2433.35     61.68 o
 -14  -2   4      173.22      183.80     55.67 o
 -13  -2   4     3264.01     3368.41     79.25 o
 -12  -2   4      273.40      256.88     57.98 o
 -11  -2   4      826.80      862.72     42.80 o
 -10  -2   4    13480.01    13593.88    156.94 o
  -9  -2   4     2411.52     2371.46     83.02 o
  -8  -2   4     8254.66     8244.59     93.17 o
  -7  -2   4    12707.53    12258.10    200.43 o
  -6  -2   4      822.66      846.06     47.94 o
  -5  -2   4    24431.94    23610.42    374.36 o
  -4  -2   4    11285.33    10833.10    531.55 o
  -3  -2   4    18501.47    16684.58    155.83 o
  -2  -2   4    23413.51    22870.56    573.68 o
  -1  -2   4     4972.89     5222.48    208.13 o
   0  -2   4    36808.45    37299.61    640.55 o
   1  -2   4    64447.51    62900.93   1358.08 o
   2  -2   4       93.23       13.66     88.86 o
   3  -2   4    22056.73    21516.38    288.92 o
   4  -2   4    22070.72    22701.01    258.56 o
   5  -2   4     1399.84     1589.39     65.27 o
   6  -2   4     5176.04     5168.67     72.85 o
   7  -2   4     7789.90     7923.41    218.79 o
   8  -2   4     9756.30     9301.14    131.10 o
   9  -2   4     9152.40     9230.98    177.82 o
  10  -2   4       29.83      -54.28     54.28 o
  11  -2   4        2.19      -15.13     48.20 o
  12  -2   4     3271.53     3288.95     80.25 o
  13  -2   4        2.94        5.00     60.16 o
  14  -2   4     4037.88     4112.57     69.24 o
 -15  -1   4      196.23      200.26     51.61 o
 -14  -1   4      859.18      912.43     55.00 o
 -13  -1   4     1037.83     1065.32     58.93 o
 -12  -1   4    11704.03    12648.76    185.60 o
 -11  -1   4      823.01      895.11     38.59 o
 -10  -1   4     3324.66     3501.62     55.29 o
  -9  -1   4      645.99      659.85     42.58 o
  -8  -1   4     1234.20     1211.77     49.80 o
  -7  -1   4    29968.35    29530.47    265.15 o
  -6  -1   4     7123.99     6606.46    137.94 o
  -5  -1   4     7567.82     7201.30    235.08 o
  -4  -1   4    13274.23    12749.30    445.20 o
  -3  -1   4       15.47       26.55     76.08 o
  -1  -1   4    28130.23    27344.89    205.44 o
   0  -1   4     2065.73     2195.34     88.95 o
   1  -1   4    17394.06    16766.81    426.28 o
   2  -1   4      596.62      621.47     57.92 o
   3  -1   4     6017.77     5891.40     89.38 o
   4  -1   4    30753.51    29894.96    322.06 o
   5  -1   4     7568.94     7358.40     87.28 o
   6  -1   4     7572.43     7478.76    211.30 o
   7  -1   4     6850.34     6628.71    187.13 o
   8  -1   4     1404.26     1279.29    101.40 o
   9  -1   4     5273.37     5292.26     72.00 o
  10  -1   4     6916.83     6894.26     73.42 o
  11  -1   4      835.21      858.05     41.92 o
  12  -1   4     5018.61     5141.86     96.01 o
  13  -1   4     1032.80     1143.03    117.31 o
  14  -1   4       58.16      -13.35     52.39 o
 -15   0   4     2688.77     2837.74    152.83 o
 -14   0   4     3667.37     3919.07     62.65 o
 -13   0   4      150.69      319.90     53.54 o
 -12   0   4     1445.62     1466.28     51.70 o
 -11   0   4     2464.64     2415.82    147.76 o
 -10   0   4     3762.02     3873.51    205.35 o
  -9   0   4    22347.93    21515.26    695.88 o
  -8   0   4     5188.74     5290.67    198.58 o
  -7   0   4      660.25      759.90     53.85 o
  -6   0   4      344.27      502.51     48.13 o
  -5   0   4      304.17      343.41     58.63 o
  -4   0   4    30306.17    28621.61   1505.38 o
  -3   0   4     1720.51     2107.62     84.65 o
  -1   0   4    74214.27    75967.05    459.21 o
   0   0   4     1401.45     1351.98     73.70 o
   1   0   4      830.44      733.86     65.34 o
   2   0   4    76107.01    71827.30    310.37 o
   3   0   4     4692.08     4542.52    112.34 o
   4   0   4     7035.30     6733.92    222.99 o
   5   0   4       45.70       95.62     74.65 o
   6   0   4      320.96      292.11     51.44 o
   7   0   4    19450.65    18831.54    182.87 o
   8   0   4     8090.01     8109.81     85.55 o
   9   0   4     6402.02     6478.65     58.45 o
  10   0   4      856.19     1196.91     84.34 o
  11   0   4      732.51      850.33     55.55 o
  12   0   4      971.41     1061.86    101.57 o
  13   0   4     6338.78     6227.28    103.20 o
  14   0   4       37.38      124.78     48.43 o
 -15   1   4     1304.62     1305.69     63.34 o
 -14   1   4      758.48      796.11     66.34 o
 -13   1   4     1095.69     1309.65    101.80 o
 -12   1   4     3704.46     3996.29    173.11 o
 -11   1   4    17856.56    18180.44    874.68 o
 -10   1   4        9.13       14.22     50.64 o
  -9   1   4        6.17       63.60     42.70 o
  -8   1   4     7475.99     7202.77    368.16 o
  -7   1   4      131.67      284.93     54.62 o
  -6   1   4    29240.95    27059.59   1055.72 o
  -5   1   4    21950.80    20742.68    383.68 o
  -4   1   4     4345.43     4349.08    447.18 o
  -3   1   4       79.83       79.80     58.36 o
  -2   1   4     7264.31     7283.57     96.92 o
  -1   1   4     1111.46     1442.01     66.94 o
   0   1   4    58069.39    55561.38    367.93 o
   1   1   4      343.86      400.71     56.34 o
   2   1   4     2426.15     2119.14     61.55 o
   3   1   4    12182.72    12454.81     86.60 o
   4   1   4      514.52      397.32     45.55 o
   5   1   4    38073.60    36632.65    397.65 o
   6   1   4    11056.69    10558.31    146.10 o
   7   1   4     2655.97     2533.32     50.92 o
   8   1   4      979.18      985.80     51.28 o
   9   1   4      589.56      586.48     40.92 o
  10   1   4     8063.73     8250.61    157.01 o
  11   1   4     4381.22     4375.68     57.42 o
  12   1   4      851.68      987.33     57.25 o
  13   1   4      888.54      803.90     54.52 o
 -16   2   4     1163.62     1292.63     74.29 o
 -15   2   4      108.72      267.67     68.85 o
 -14   2   4     3560.49     3536.62    144.44 o
 -13   2   4     1685.58     2119.13    166.53 o
 -12   2   4       62.56       93.39     70.76 o
 -11   2   4       98.65       72.87     65.66 o
 -10   2   4     4062.85     3787.88    185.08 o
  -9   2   4     2530.18     2343.06    139.51 o
  -8   2   4    14358.15    13699.07    491.44 o
  -7   2   4     6576.34     6267.45    103.16 o
  -6   2   4        9.56       61.11     49.04 o
  -5   2   4    19914.36    19188.07    800.43 o
  -4   2   4     3017.71     3047.87    195.21 o
  -3   2   4    90851.52    88584.48   5912.78 o
  -2   2   4    22476.44    22952.95    333.45 o
  -1   2   4      546.93      498.90     70.07 o
   0   2   4      235.86      237.82     65.13 o
   1   2   4     9445.94     8505.56     81.06 o
   2   2   4     3999.28     3599.62     62.97 o
   3   2   4    27093.33    25035.88    567.74 o
   4   2   4      796.03      747.64     48.74 o
   5   2   4      206.37      318.36     37.96 o
   6   2   4     5787.94     5685.50     77.82 o
   7   2   4        0.32       85.24     42.77 o
   8   2   4    30795.84    30133.36    599.47 o
   9   2   4     1824.74     1972.82     54.46 o
  10   2   4     1508.96     1442.95     76.14 o
  11   2   4       38.03       35.81     73.21 o
  12   2   4     1582.94     1728.99    204.87 o
  13   2   4     2573.13     2552.51     56.67 o
 -16   3   4     2699.80     2880.06    115.11 o
 -15   3   4       43.51      146.30     77.01 o
 -14   3   4        8.30      -19.76     55.66 o
 -13   3   4     1981.77     2150.14    114.72 o
 -12   3   4     1938.67     2132.43     63.48 o
 -11   3   4     6337.98     6856.38    152.01 o
 -10   3   4     5261.65     5136.41    214.42 o
  -9   3   4       20.14       29.89     45.84 o
  -8   3   4     6646.96     6851.14    129.89 o
  -7   3   4    27109.19    26170.93    558.04 o
  -6   3   4        4.94       35.25     52.55 o
  -5   3   4    32250.83    32712.95   1206.49 o
  -4   3   4    13196.33    12836.79   1239.20 o
  -3   3   4      210.52      298.54     54.38 o
  -2   3   4    41457.29    41114.91    237.21 o
  -1   3   4    11201.59    11088.55     94.74 o
   0   3   4    25188.45    24833.28    382.39 o
   1   3   4    18860.71    18060.60    133.99 o
   2   3   4    13511.82    13668.98    233.94 o
   3   3   4     3538.12     3279.59     52.72 o
   4   3   4    19453.54    19586.62    134.28 o
   5   3   4     2153.58     2248.37     55.25 o
   6   3   4    18662.85    17780.44    281.20 o
   7   3   4      449.82      519.24     43.23 o
   8   3   4     1097.65     1086.53     45.41 o
   9   3   4     7106.77     7063.77     55.13 o
  10   3   4      394.34      329.84     40.31 o
  11   3   4     5195.20     5314.98    115.43 o
  12   3   4      843.38      909.30     84.85 o
  13   3   4      344.77      381.78     59.91 o
 -16   4   4       19.96      -24.60     80.64 o
 -15   4   4     5616.66     5570.53    214.92 o
 -14   4   4      354.47      233.72     57.56 o
 -13   4   4     1977.51     1890.95     61.91 o
 -12   4   4     1677.92     1768.33     73.97 o
 -11   4   4     2339.27     2387.89     66.93 o
 -10   4   4     5258.58     4956.47    210.55 o
  -9   4   4    14197.43    13105.36    703.06 o
  -8   4   4     5051.27     4990.86    205.79 o
  -7   4   4     9352.05     8685.63    318.79 o
  -6   4   4        0.92       13.22     47.32 o
  -5   4   4      130.39       92.61     63.20 o
  -4   4   4    69052.96    69488.41   6299.48 o
  -3   4   4      450.06      511.07     53.50 o
  -2   4   4    20830.79    20414.57    108.72 o
  -1   4   4     7182.41     7321.01     67.52 o
   0   4   4      712.23      743.25     71.03 o
   1   4   4    20066.86    20150.75    313.09 o
   2   4   4     7061.83     6224.00     66.01 o
   3   4   4    15747.73    14793.77     78.21 o
   4   4   4     4491.28     4483.46     53.40 o
   5   4   4      824.18      771.83     43.46 o
   6   4   4     4882.38     4916.21     58.29 o
   7   4   4    14349.67    14598.46    111.35 o
   8   4   4      678.82      744.02     65.65 o
   9   4   4     5832.30     5785.95    161.11 o
  10   4   4       44.55      104.80     44.56 o
  11   4   4       19.06      144.21     45.54 o
  12   4   4      880.51      856.39     50.45 o
 -16   5   4      175.30      147.72     74.99 o
 -15   5   4      342.79      377.66     73.52 o
 -14   5   4      963.29      846.49     84.01 o
 -13   5   4       49.93      160.31     69.90 o
 -12   5   4     6552.16     6650.81    114.07 o
 -11   5   4     7392.14     7610.76    340.44 o
 -10   5   4     1633.17     1626.73    103.87 o
  -9   5   4        7.70       67.64     79.06 o
  -8   5   4     1326.80     1244.44    114.39 o
  -7   5   4    10176.31     9819.07    452.13 o
  -6   5   4    32473.32    33510.08   1763.59 o
  -5   5   4        4.58       80.82     52.07 o
  -4   5   4    12503.05    12443.65    961.62 o
  -3   5   4      574.95      512.61     62.06 o
  -2   5   4    19484.86    20324.44    109.21 o
  -1   5   4    54366.29    54686.94   1021.31 o
   0   5   4     5318.30     4974.37     64.00 o
   1   5   4    10860.84    10067.28     70.08 o
   2   5   4       98.67      153.78     36.64 o
   3   5   4     1772.80     1818.41     87.26 o
   4   5   4    20115.08    19847.42    451.96 o
   5   5   4     9132.25     8833.92    167.84 o
   6   5   4     1610.92     1585.97     44.41 o
   7   5   4     6131.67     5846.08    107.00 o
   8   5   4     1378.01     1385.48     60.16 o
   9   5   4     1008.87     1028.68     81.16 o
  10   5   4     7160.60     7329.90    188.64 o
  11   5   4       42.29        5.45     86.54 o
  12   5   4     1746.87     1855.48     52.45 o
 -15   6   4      803.01      903.77     65.35 o
 -14   6   4     9641.72     9818.95    341.33 o
 -13   6   4      791.89      878.85    123.83 o
 -12   6   4     1157.86     1176.88     86.48 o
 -11   6   4     1607.07     1749.73    301.95 o
 -10   6   4      619.27      605.00     61.28 o
  -9   6   4    13515.64    13485.17    100.95 o
  -8   6   4     8709.91     8367.35    306.90 o
  -7   6   4      166.74      230.03     44.56 o
  -6   6   4      644.34      814.45     75.01 o
  -5   6   4     5077.58     4953.62    416.37 o
  -4   6   4    10881.04    11252.88   1033.69 o
  -3   6   4    62275.59    65439.78    238.65 o
  -2   6   4      207.13      162.40     54.66 o
  -1   6   4     6722.20     6434.98     67.55 o
   0   6   4     2620.81     2690.38     65.63 o
   1   6   4       67.34      126.40     46.14 o
   2   6   4    32720.68    31901.86    811.67 o
   3   6   4     5018.20     4822.78    215.10 o
   4   6   4     3279.08     3078.61    102.37 o
   5   6   4      159.77      256.29     39.87 o
   6   6   4      791.90      820.49     57.94 o
   7   6   4     2192.80     2175.79    118.04 o
   8   6   4     9131.38     9075.70    139.50 o
   9   6   4       59.27      150.69     43.96 o
  10   6   4      399.98      382.76     53.14 o
  11   6   4      508.62      399.35     58.38 o
 -15   7   4      404.12      299.54     79.14 o
 -14   7   4      207.87      233.48     63.92 o
 -13   7   4     2212.96     2259.56    102.58 o
 -12   7   4       12.72       27.14     81.68 o
 -11   7   4    16330.28    16162.19    381.45 o
 -10   7   4     4169.20     4074.35     88.51 o
  -9   7   4     1605.89     1618.66    100.95 o
  -8   7   4     6593.20     6953.15    290.54 o
  -7   7   4     4483.38     4502.12    240.80 o
  -6   7   4     5585.23     5321.17    519.15 o
  -5   7   4    14104.28    14479.38   1444.17 o
  -4   7   4      431.62      462.73     69.10 o
  -3   7   4     1388.06     1346.18    119.52 o
  -2   7   4     6164.47     6282.45    130.22 o
  -1   7   4     5530.39     5234.31    146.72 o
   0   7   4    22669.15    22050.96    592.17 o
   1   7   4     3968.25     3744.20    182.79 o
   2   7   4      266.20      240.90     35.82 o
   3   7   4     6170.27     5906.23    136.03 o
   4   7   4     1270.57     1265.37    131.58 o
   5   7   4     5983.12     6023.82     58.71 o
   6   7   4     4523.41     4600.25     98.19 o
   7   7   4       50.04        9.14     52.48 o
   8   7   4        1.77       58.72     43.81 o
   9   7   4      955.17      916.72     45.79 o
  10   7   4     1564.84     1704.44     61.14 o
  11   7   4     4012.33     4231.85     64.17 o
 -15   8   4     4014.37     3537.18    195.11 o
 -14   8   4      747.55      844.70    141.51 o
 -13   8   4     4827.74     4956.62    339.54 o
 -12   8   4      369.24      449.47     62.81 o
 -11   8   4      449.60      540.91     64.85 o
 -10   8   4    10038.60    10105.18    218.14 o
  -9   8   4      139.96      109.96     54.42 o
  -8   8   4    16509.64    17696.04    793.82 o
  -7   8   4     1058.39     1224.70     62.49 o
  -6   8   4       68.42      248.55     98.97 o
  -5   8   4    10429.73    11159.15    126.41 o
  -4   8   4    14078.37    14296.72    116.80 o
  -3   8   4    13848.11    13767.22    112.83 o
  -2   8   4     8361.13     8095.07     91.83 o
  -1   8   4     1752.27     1486.91     46.23 o
   0   8   4     1748.18     1732.24     56.88 o
   1   8   4     6548.65     6537.44    216.19 o
   2   8   4       10.43       63.31     36.61 o
   3   8   4     9363.64     9085.98    279.04 o
   4   8   4      908.52     1005.72     48.92 o
   5   8   4       12.99       13.42     68.80 o
   6   8   4     1599.92     1678.84     55.86 o
   7   8   4     3533.94     3401.97     70.61 o
   8   8   4     3358.09     3531.12    186.74 o
   9   8   4     3367.43     3241.43    215.81 o
  10   8   4      396.30      380.62     69.21 o
 -15   9   4      380.19      323.77     88.46 o
 -14   9   4      343.64      346.03     95.94 o
 -13   9   4     2188.65     2319.81    180.05 o
 -12   9   4     5705.49     5517.59    469.17 o
 -11   9   4      289.12      325.16     66.62 o
 -10   9   4     3866.31     4304.15    203.40 o
  -9   9   4      221.70      268.24     85.23 o
  -8   9   4      594.10      771.07     92.58 o
  -7   9   4    18106.15    20131.40    362.43 o
  -6   9   4     3552.37     3826.08     88.76 o
  -5   9   4     3158.64     3314.11    102.73 o
  -4   9   4     1548.06     1624.36     68.85 o
  -3   9   4      109.55      198.43     62.31 o
  -2   9   4     7146.01     7144.05     87.18 o
  -1   9   4    20378.21    21041.91    213.09 o
   0   9   4      655.07      912.56     80.64 o
   1   9   4     8655.37     8386.46    295.62 o
   2   9   4      233.08      226.39     49.39 o
   3   9   4      101.05       76.01     51.59 o
   4   9   4    14033.93    13422.37    362.42 o
   5   9   4      485.59      447.57     60.03 o
   6   9   4     4049.32     4113.25    122.14 o
   7   9   4     1588.46     1735.98     95.34 o
   8   9   4      407.46      420.37     50.45 o
   9   9   4     1251.27     1202.80    106.16 o
 -14  10   4     2590.68     2736.83     80.18 o
 -13  10   4      670.94      811.56     70.18 o
 -12  10   4      238.80      174.97     60.20 o
 -11  10   4      804.98     1018.79     68.92 o
 -10  10   4      694.31      845.46     65.81 o
  -9  10   4    10687.51    10953.49    694.59 o
  -8  10   4       51.64      127.07     58.68 o
  -7  10   4     1866.23     2007.11     81.23 o
  -6  10   4      158.79      331.77     66.77 o
  -5  10   4      602.96      687.81     92.03 o
  -4  10   4    16512.03    17635.80    136.21 o
  -3  10   4    18045.18    19042.02    137.70 o
  -2  10   4     1127.72     1176.29     65.48 o
  -1  10   4      218.88      448.07     83.12 o
   0  10   4       32.78       97.00     47.30 o
   1  10   4     1986.75     2233.19    116.35 o
   2  10   4    10837.62    10850.17    434.54 o
   3  10   4      423.46      487.32     80.87 o
   4  10   4     4759.64     4695.89    118.69 o
   5  10   4       71.46      144.46     65.96 o
   6  10   4        9.00       33.94     49.95 o
   7  10   4     5975.29     5662.23    122.24 o
   8  10   4     1933.64     2075.46     51.16 o
 -14  11   4      721.83      603.34     74.29 o
 -13  11   4      170.09      281.07     72.54 o
 -12  11   4     3208.77     3669.53    185.50 o
 -11  11   4     5942.70     6516.53    247.81 o
 -10  11   4       52.55      101.14    167.12 o
  -9  11   4      345.29      539.81     61.79 o
  -8  11   4     1346.72     1610.13     74.15 o
  -7  11   4     1583.84     1936.94     75.41 o
  -6  11   4    11650.56    11904.91    110.36 o
  -5  11   4     4748.97     5530.49    109.27 o
  -4  11   4     1583.18     1582.76     66.67 o
  -3  11   4       61.10      151.57     61.02 o
  -2  11   4      582.14      591.32     63.01 o
  -1  11   4    16938.93    17438.66    129.58 o
   0  11   4    18053.51    18441.37    297.24 o
   1  11   4      543.77      486.97     49.59 o
   2  11   4     1438.72     1337.81     74.74 o
   3  11   4     2037.92     1984.45     80.76 o
   4  11   4      859.43      860.58     53.83 o
   5  11   4     6493.98     6358.95    223.58 o
   6  11   4      190.73      238.75     77.75 o
   7  11   4     1224.05     1182.64     48.49 o
 -13  12   4     2159.33     2368.22    252.22 o
 -12  12   4      283.88      394.93     88.01 o
 -11  12   4      575.31      620.28    391.31 o
 -10  12   4      946.78      974.17     58.59 o
  -9  12   4     2399.51     2456.65     70.24 o
  -8  12   4     8825.04     8980.58    373.97 o
  -7  12   4       56.68       88.67     70.40 o
  -6  12   4      453.18      294.62    101.54 o
  -5  12   4     1003.40     1261.89     97.18 o
  -4  12   4       39.79      163.06     63.80 o
  -3  12   4     8558.34     8832.71    113.33 o
  -2  12   4     1963.90     2108.79     94.01 o
  -1  12   4      113.59       14.36     86.38 o
   0  12   4     1600.64     1466.16     92.92 o
   1  12   4      477.61      622.44    165.39 o
   2  12   4     2815.77     2846.21    101.00 o
   3  12   4     8219.44     8219.57    282.98 o
   4  12   4      843.04      874.39    158.16 o
   5  12   4      445.11      547.97    107.34 o
   6  12   4     1859.23     1739.17    123.42 o
 -13  13   4     2928.72     2488.31    136.66 o
 -12  13   4      424.13      511.77     85.00 o
 -11  13   4     3683.08     3762.38     82.97 o
 -10  13   4     3980.15     4187.69    383.13 o
  -9  13   4       99.25      271.74     63.56 o
  -8  13   4      656.15      659.04     87.52 o
  -7  13   4     2353.49     2588.70     92.08 o
  -6  13   4      175.22      235.58     95.00 o
  -5  13   4     4947.49     5490.07    108.28 o
  -4  13   4      197.05      202.19     92.03 o
  -3  13   4        9.01      -63.50     63.50 o
  -2  13   4     6900.03     6949.79    107.88 o
  -1  13   4      452.65      649.86     92.72 o
   0  13   4     7986.05     8273.59    111.05 o
   1  13   4     3147.02     3231.99     97.58 o
   2  13   4      559.86      745.07     91.34 o
   3  13   4     1434.47     1518.99    102.38 o
   4  13   4     2932.19     3038.52    154.39 o
   5  13   4     2292.96     2355.68    101.99 o
 -12  14   4     1006.98     1152.95    175.00 o
 -11  14   4      258.09      -25.70    122.30 o
 -10  14   4     4610.42     4471.61    291.70 o
  -9  14   4     4987.84     5012.11     89.96 o
  -8  14   4     1738.52     1863.63     67.15 o
  -7  14   4     1243.19     1100.03     84.25 o
  -6  14   4      388.11      282.04    100.25 o
  -5  14   4      519.01      523.66     99.26 o
  -4  14   4     6222.12     6436.14    113.43 o
  -3  14   4      103.25      270.84     89.36 o
  -2  14   4     4896.36     4867.84     82.32 o
  -1  14   4       27.38       10.30     89.16 o
   0  14   4       42.95       83.71     91.34 o
   1  14   4     4362.85     4230.66    106.00 o
   2  14   4     1646.59     1844.78     97.38 o
   3  14   4     3596.09     4008.16    103.13 o
   4  14   4     1108.68     1077.13     95.99 o
 -11  15   4     1543.21     1365.84     75.89 o
 -10  15   4     2291.22     2365.70     74.04 o
  -9  15   4     2021.42     1946.06     83.11 o
  -8  15   4       52.68      191.00     63.21 o
  -7  15   4     4116.53     4359.77    132.20 o
  -6  15   4     3662.69     3483.87     68.95 o
  -5  15   4      726.09      638.17     74.20 o
  -4  15   4     1553.88     1581.47     72.91 o
  -3  15   4     1174.57     1557.50     99.26 o
  -2  15   4      470.63      658.48     95.80 o
  -1  15   4     6948.59     6681.92     94.41 o
   0  15   4      326.76      259.45     93.22 o
   1  15   4     2235.42     2418.07    104.12 o
   2  15   4      562.15      476.70     70.34 o
  -9  16   4     5279.94     4594.77    173.86 o
  -8  16   4     2102.25     1835.19     76.43 o
  -7  16   4      756.84      883.31     64.89 o
  -6  16   4       60.94      162.07     60.17 o
  -5  16   4      306.16      234.39    105.31 o
  -4  16   4     1609.32     1654.98     79.85 o
  -3  16   4     5585.01     5266.88     93.81 o
  -2  16   4       32.34      240.03     70.34 o
  -1  16   4      354.69      263.12     98.07 o
   0  16   4     1200.26     1112.40     74.00 o
  -6  17   4     5768.17     4755.40     97.88 o
  -5  17   4     2294.15     1783.66     83.12 o
  -4  17   4       13.50       90.15    105.50 o
   1 -19   5     2988.26     2581.91    115.26 o
   2 -19   5      267.00      284.26     77.51 o
   3 -19   5       88.84      180.45     54.80 o
   4 -19   5     1456.94     1191.32     83.16 o
   5 -19   5      203.25       70.07    190.01 o
  -2 -18   5      631.29      677.29     64.00 o
  -1 -18   5     1254.49     1104.51     86.19 o
   0 -18   5        2.19       96.33     98.02 o
   1 -18   5     1641.35     1537.99     65.29 o
   2 -18   5     5789.20     5416.04    219.53 o
   3 -18   5       13.58      -43.65     60.83 o
   4 -18   5     4497.76     4318.91    130.47 o
   5 -18   5      603.99      634.39     98.42 o
   6 -18   5      143.71       67.15     82.93 o
   7 -18   5     3918.10     3630.61    229.24 o
   8 -18   5     1212.41      932.39     87.61 o
  -4 -17   5      413.85      418.85     98.77 o
  -3 -17   5       28.61      -21.71    115.91 o
  -2 -17   5       40.34      145.07     57.12 o
  -1 -17   5     3918.66     4236.01    273.27 o
   0 -17   5     4754.36     4969.48    190.60 o
   1 -17   5      688.38      777.36     61.95 o
   2 -17   5     1209.75     1185.37    126.60 o
   3 -17   5       31.60       96.57     52.48 o
   4 -17   5      985.72      929.90     79.01 o
   5 -17   5     7639.44     7064.93    204.04 o
   6 -17   5       29.89       95.67     53.13 o
   7 -17   5     1488.67     1412.35     76.77 o
   8 -17   5      172.50       41.54    127.10 o
   9 -17   5        1.24       86.07    177.92 o
  -6 -16   5      291.12      354.26    100.06 o
  -5 -16   5     2176.52     2362.89    102.63 o
  -4 -16   5       19.80       63.20     66.57 o
  -3 -16   5     6292.82     5769.93    115.01 o
  -2 -16   5     3512.39     3571.48    290.63 o
  -1 -16   5       67.49       76.40     52.84 o
   0 -16   5      360.76      409.81     56.27 o
   1 -16   5      482.87      494.00     68.67 o
   2 -16   5     4263.75     4583.65    271.87 o
   3 -16   5     6977.43     6649.59    249.43 o
   4 -16   5       79.47      187.53     95.34 o
   5 -16   5     1587.23     1595.64    126.63 o
   6 -16   5      696.14      794.19    205.86 o
   7 -16   5      307.83      291.96     91.41 o
   8 -16   5     7757.77     7326.88    539.95 o
   9 -16   5     1790.71     1650.26    157.46 o
  10 -16   5      205.20      212.26     83.17 o
  11 -16   5       10.29      100.01     65.11 o
  -7 -15   5     1156.76      981.53    101.44 o
  -6 -15   5     1152.92     1220.08     71.03 o
  -5 -15   5     6488.08     6863.40    115.51 o
  -4 -15   5      918.61      874.98     74.73 o
  -3 -15   5       93.38      133.38     76.43 o
  -2 -15   5     2747.10     2878.85    220.41 o
  -1 -15   5      271.71      352.11     98.83 o
   0 -15   5    11188.24    11247.06    252.52 o
   1 -15   5     6614.61     6811.87    282.00 o
   2 -15   5       10.14       54.37     63.79 o
   3 -15   5      225.77      162.09     60.04 o
   4 -15   5      799.17      893.68     87.87 o
   5 -15   5     2006.16     2498.02    122.25 o
   6 -15   5     8135.93     8034.83    658.43 o
   7 -15   5      113.72      132.32    142.90 o
   8 -15   5      159.36      146.07     63.74 o
   9 -15   5      585.45      718.32     83.20 o
  10 -15   5        0.23       98.95    110.46 o
  11 -15   5     4607.82     4191.12    130.07 o
  -8 -14   5      897.71      961.03     99.06 o
  -7 -14   5     4474.27     4300.60     91.24 o
  -6 -14   5      113.29      246.47     90.64 o
  -5 -14   5      354.42      298.62     69.64 o
  -4 -14   5     3876.77     3906.86    100.45 o
  -3 -14   5        8.21      139.15     68.19 o
  -2 -14   5     6422.37     6342.07    275.05 o
  -1 -14   5     2179.99     2128.16    170.28 o
   0 -14   5      341.53      421.53     71.31 o
   1 -14   5     9531.03     9837.24    399.82 o
   2 -14   5      848.75      951.42    109.42 o
   3 -14   5     8076.43     8350.88    152.81 o
   4 -14   5     7060.23     7297.80    131.76 o
   5 -14   5       38.68       57.46    111.84 o
   6 -14   5     2824.96     2736.96    119.47 o
   7 -14   5     2478.51     2341.60     84.29 o
   8 -14   5      726.29      696.28     65.75 o
   9 -14   5     4779.27     4444.13    152.91 o
  10 -14   5      356.87      518.68    113.97 o
  11 -14   5       63.58       40.21     64.42 o
  12 -14   5     1577.27     1257.33     70.54 o
  -9 -13   5      562.51      567.15    103.42 o
  -8 -13   5       19.04      -39.13     93.32 o
  -7 -13   5     2668.18     2673.00     76.64 o
  -6 -13   5     5310.44     5311.66    172.42 o
  -5 -13   5     1280.78     1341.32     91.09 o
  -4 -13   5     1444.12     1433.95     72.62 o
  -3 -13   5      217.37      172.81     73.49 o
  -2 -13   5     2100.34     1963.19     77.93 o
  -1 -13   5    14696.86    14839.74    683.53 o
   0 -13   5     1126.94     1125.91     59.18 o
   1 -13   5     6705.16     7066.54    302.09 o
   2 -13   5     2628.91     2504.22    134.33 o
   3 -13   5     2014.01     2066.59     85.39 o
   4 -13   5     6369.34     6663.19    129.77 o
   5 -13   5    15659.20    15881.07    156.13 o
   6 -13   5     2069.16     2074.71     87.28 o
   7 -13   5     6374.20     5970.83     99.66 o
   8 -13   5      132.04      249.50     75.75 o
   9 -13   5      221.70      -45.09    180.05 o
  10 -13   5     3918.52     3739.70    130.17 o
  11 -13   5        0.62       84.05     63.62 o
  12 -13   5     6015.44     5379.47    381.45 o
  13 -13   5      182.09      303.33    161.38 o
 -10 -12   5       20.10       50.42    101.44 o
  -9 -12   5     4786.50     4642.77    118.68 o
  -8 -12   5     3633.40     3671.50    195.80 o
  -7 -12   5     1600.35     1668.36     72.83 o
  -6 -12   5      492.58      608.42    218.44 o
  -5 -12   5      356.31      394.80     66.43 o
  -4 -12   5     2903.96     2835.91     73.64 o
  -3 -12   5    16260.14    15780.27    279.66 o
  -2 -12   5     2651.78     2288.79     61.97 o
  -1 -12   5     2218.52     2286.86    100.02 o
   0 -12   5       23.44       -1.22     48.59 o
   1 -12   5     1318.13     1194.99     64.43 o
   2 -12   5    22274.23    22417.75    154.74 o
   3 -12   5     7640.06     7311.47    109.07 o
   4 -12   5     7438.88     7644.03    107.58 o
   5 -12   5     4493.21     4533.80     96.89 o
   6 -12   5      196.81      282.33    110.95 o
   7 -12   5     3734.56     3673.72    122.15 o
   8 -12   5     9188.64     8751.83    250.68 o
   9 -12   5       26.34      124.38     81.53 o
  10 -12   5     1574.84     1340.66     77.39 o
  11 -12   5        9.04       93.29     59.36 o
  12 -12   5      390.98      631.32    132.94 o
  13 -12   5     6244.42     5305.45    133.24 o
 -11 -11   5     5228.95     4271.37    159.10 o
 -10 -11   5      253.26      214.18    100.45 o
  -9 -11   5      404.79      382.49     94.41 o
  -8 -11   5       21.51       49.72     57.70 o
  -7 -11   5      133.68      208.32     66.49 o
  -6 -11   5     8351.79     8207.50    295.21 o
  -5 -11   5     7495.35     7356.26    188.32 o
  -4 -11   5       83.69      158.01    104.07 o
  -3 -11   5       40.71        8.55     65.18 o
  -2 -11   5      891.71      898.52     67.75 o
  -1 -11   5     2365.37     2384.55    121.18 o
   0 -11   5    27270.62    29143.16    757.45 o
   1 -11   5     2142.12     2323.27     89.75 o
   2 -11   5     1484.39     1527.88    110.85 o
   3 -11   5      747.93      653.43    111.84 o
   4 -11   5     3688.73     3682.53    126.70 o
   5 -11   5    20790.40    20810.23    153.55 o
   6 -11   5    12886.98    12282.74    126.01 o
   7 -11   5     2915.01     2741.22     87.87 o
   8 -11   5      432.64      554.47     73.80 o
   9 -11   5       52.44      230.60     85.59 o
  10 -11   5     1888.41     1864.90     65.47 o
  11 -11   5     6104.28     5564.84     86.97 o
  12 -11   5        4.79      107.03    103.72 o
  13 -11   5     1216.38     1237.58     80.32 o
 -11 -10   5       92.37      126.70    104.91 o
 -10 -10   5     2910.63     2913.10    115.01 o
  -9 -10   5      173.38      206.64     56.45 o
  -8 -10   5     8830.28     8663.21     91.38 o
  -7 -10   5     3085.17     3197.32     79.90 o
  -6 -10   5     1006.74      936.38     66.78 o
  -5 -10   5     1846.22     1813.66     66.80 o
  -4 -10   5     1351.39     1345.24     68.80 o
  -3 -10   5     7855.65     7879.00    354.55 o
  -2 -10   5    15770.94    15518.73    675.57 o
  -1 -10   5       95.40      144.78     48.71 o
   0 -10   5      253.70      351.78    133.19 o
   1 -10   5    17546.96    19430.75    169.00 o
   2 -10   5     3347.41     3536.12     95.50 o
   3 -10   5    29998.06    31467.61    203.48 o
   4 -10   5    13167.87    13238.51    135.72 o
   5 -10   5     2667.17     2621.65    125.71 o
   6 -10   5      704.02      915.56    112.74 o
   7 -10   5      479.06      404.28    108.97 o
   8 -10   5    15844.37    15123.47    439.05 o
   9 -10   5     9908.72     9977.66    266.90 o
  10 -10   5      139.26      151.90     81.43 o
  11 -10   5      293.18      302.76     96.51 o
  12 -10   5     2545.40     2516.30    226.02 o
  13 -10   5      538.54      508.75     84.66 o
  14 -10   5     3080.50     2711.34     59.36 o
 -12  -9   5     3356.54     3205.64    163.06 o
 -11  -9   5      313.19      424.39    107.58 o
 -10  -9   5     3970.52     3681.68     83.08 o
  -9  -9   5      187.86      134.99     56.67 o
  -8  -9   5        1.48      126.38    105.11 o
  -7  -9   5     4474.30     4449.30     73.29 o
  -6  -9   5      823.65      963.63     78.86 o
  -5  -9   5    15537.38    15429.91    710.99 o
  -4  -9   5     6857.76     6642.04     83.12 o
  -3  -9   5      208.51      227.47     62.71 o
  -2  -9   5     6539.06     6615.02    324.39 o
  -1  -9   5    22259.56    23345.47    995.85 o
   0  -9   5     3352.22     3915.53    127.40 o
   1  -9   5    28091.58    30619.22    207.94 o
   2  -9   5      541.08      513.85    116.50 o
   3  -9   5      240.66       79.85    117.09 o
   4  -9   5    14132.29    14064.42    145.23 o
   5  -9   5      276.22      226.11     82.66 o
   6  -9   5    11576.31    11542.89    462.83 o
   7  -9   5     1823.50     1838.55    206.90 o
   8  -9   5     3537.96     3584.83    267.97 o
   9  -9   5     2794.37     2764.37    321.17 o
  10  -9   5     1235.32     1173.49     55.83 o
  11  -9   5     3764.35     4035.14    231.08 o
  12  -9   5     5621.72     5598.17    268.56 o
  13  -9   5      284.64      416.23     64.28 o
  14  -9   5      105.56      187.29     55.51 o
 -13  -8   5      554.64      552.38    159.40 o
 -12  -8   5     1927.67     1940.79     84.28 o
 -11  -8   5      392.54      416.83     71.83 o
 -10  -8   5     1124.40     1273.11     63.14 o
  -9  -8   5     7283.31     7288.35    273.37 o
  -8  -8   5      314.73      320.69     54.86 o
  -7  -8   5    15798.13    15694.86    109.71 o
  -6  -8   5     1822.84     1847.75     66.97 o
  -5  -8   5      113.24      184.15     59.87 o
  -4  -8   5    13451.27    13080.92    173.56 o
  -3  -8   5     2065.52     2128.62    122.64 o
  -2  -8   5    14163.00    13945.50    765.77 o
  -1  -8   5    14358.03    15286.39    616.63 o
   0  -8   5      987.88     1061.38     83.81 o
   1  -8   5    20696.25    22810.55    197.44 o
   2  -8   5    39820.81    39693.95    241.12 o
   3  -8   5     1165.76     1300.13     94.41 o
   4  -8   5    19153.47    20003.35    333.01 o
   5  -8   5     1861.75     1811.94     72.44 o
   6  -8   5      220.52      379.39     85.10 o
   7  -8   5    21367.16    21025.99   1660.52 o
   8  -8   5      164.54      235.16     78.03 o
   9  -8   5     9601.24     9419.55    161.98 o
  10  -8   5     2230.97     2201.08    178.64 o
  11  -8   5      242.47      314.72     55.57 o
  12  -8   5     1723.10     1775.57     93.58 o
  13  -8   5     3528.33     3679.45     97.79 o
  14  -8   5     1381.01     1450.05    199.86 o
 -13  -7   5      779.40      888.35     99.43 o
 -12  -7   5     2370.71     2542.58    100.99 o
 -11  -7   5     5837.44     6238.33    211.53 o
 -10  -7   5     1087.35     1038.90     80.21 o
  -9  -7   5      791.35      961.42     58.96 o
  -8  -7   5       19.13       45.37     56.12 o
  -7  -7   5     2866.81     2940.04     63.78 o
  -6  -7   5    20135.70    19350.61    113.61 o
  -5  -7   5      518.69      576.59     53.94 o
  -4  -7   5    11512.15    10745.05    191.89 o
  -3  -7   5     1095.24     1077.96     66.31 o
  -2  -7   5      469.88      674.15     57.51 o
  -1  -7   5    18707.15    20688.48    197.93 o
   0  -7   5    40002.23    43783.14    267.47 o
   1  -7   5     6222.13     6417.51    151.67 o
   2  -7   5     2600.88     2315.06     82.59 o
   3  -7   5       62.96      104.35     91.69 o
   4  -7   5    13438.79    13438.69    419.79 o
   5  -7   5    40909.37    40469.75   2144.35 o
   6  -7   5      233.62      169.36     59.89 o
   7  -7   5     9271.69     8956.25    387.69 o
   8  -7   5        6.37      151.87     61.02 o
   9  -7   5       17.85      167.96     88.44 o
  10  -7   5     3721.53     4013.52     96.36 o
  11  -7   5     1824.32     1720.73    151.87 o
  12  -7   5     3474.91     3512.84    170.31 o
  13  -7   5      844.97      887.09     81.50 o
  14  -7   5      616.75      612.35     57.80 o
 -14  -6   5     3009.87     3037.27    118.37 o
 -13  -6   5     1263.70     1331.79    101.60 o
 -12  -6   5     1021.19     1081.46     84.18 o
 -11  -6   5        2.65       25.24     43.38 o
 -10  -6   5     2154.10     2277.35     93.41 o
  -9  -6   5     4195.99     4446.31    134.56 o
  -8  -6   5    19453.62    19873.10    483.95 o
  -7  -6   5      533.12      553.68     47.69 o
  -6  -6   5     2463.28     2547.12     62.41 o
  -5  -6   5     8404.51     8404.88    132.80 o
  -4  -6   5     1289.62     1319.42     65.70 o
  -3  -6   5    24749.54    22610.49    231.32 o
  -2  -6   5     1398.38     1330.20    131.06 o
  -1  -6   5     7173.27     7873.07    166.63 o
   0  -6   5     1708.51     1830.82    105.40 o
   1  -6   5       38.91       32.21     88.11 o
   2  -6   5    49877.47    51396.55   1925.47 o
   3  -6   5    27661.98    26506.68   1145.29 o
   4  -6   5       22.34       74.17     71.98 o
   5  -6   5     2122.05     2013.45     68.59 o
   6  -6   5      214.63      339.81     58.11 o
   7  -6   5     5860.81     5659.29     81.78 o
   8  -6   5    20115.58    20145.27    118.48 o
   9  -6   5       42.22       74.18     56.36 o
  10  -6   5     3770.60     3693.48     66.80 o
  11  -6   5      452.50      516.13     91.44 o
  12  -6   5      281.79      392.41     64.57 o
  13  -6   5     2748.89     2924.50     55.88 o
  14  -6   5     2201.11     2349.48     90.75 o
 -14  -5   5      404.09      461.72     57.08 o
 -13  -5   5      948.13      853.16    108.18 o
 -12  -5   5     1041.25      928.83    158.59 o
 -11  -5   5     8801.85     9041.09    161.82 o
 -10  -5   5     2966.13     2985.48     97.47 o
  -9  -5   5      708.92      692.75     44.92 o
  -8  -5   5      615.34      730.26     43.66 o
  -7  -5   5     4412.48     4438.40    178.16 o
  -6  -5   5     4670.09     4571.88    218.50 o
  -5  -5   5    38352.10    35576.25    711.14 o
  -4  -5   5       46.87      100.83     65.47 o
  -3  -5   5     2861.46     3056.57    159.42 o
  -2  -5   5    10129.82    11385.71    207.14 o
  -1  -5   5     2725.82     3010.48    163.16 o
   0  -5   5    47089.48    50371.29    441.88 o
   1  -5   5     4231.34     4099.33    111.83 o
   2  -5   5     1813.61     1798.37    209.72 o
   3  -5   5       26.95       38.67     91.71 o
   4  -5   5      379.51      532.00    218.29 o
   5  -5   5    18543.05    18546.15    288.08 o
   6  -5   5    30064.81    30217.94   1024.53 o
   7  -5   5      670.25      688.31     77.98 o
   8  -5   5      191.76      217.18     64.93 o
   9  -5   5     2806.29     2741.02    109.49 o
  10  -5   5      443.35      443.15     64.23 o
  11  -5   5     6007.34     6305.46    109.72 o
  12  -5   5     1182.46     1250.71     50.68 o
  13  -5   5     1475.72     1567.55     49.82 o
  14  -5   5      290.54      486.78    194.59 o
 -14  -4   5       34.77      113.84     61.45 o
 -13  -4   5     5580.21     5799.39    174.83 o
 -12  -4   5      524.69      632.62     52.46 o
 -11  -4   5     2793.10     2994.67     52.43 o
 -10  -4   5     7389.32     7552.90    115.35 o
  -9  -4   5     3828.27     3774.01     84.16 o
  -8  -4   5    13341.31    13435.77    217.26 o
  -7  -4   5    24101.03    23386.70    440.73 o
  -6  -4   5      772.45     1007.67     54.01 o
  -5  -4   5    14294.37    14608.01    268.07 o
  -4  -4   5    27938.93    26322.71    704.15 o
  -3  -4   5     9756.55    10206.09    324.13 o
  -2  -4   5    26986.23    27452.52    348.71 o
  -1  -4   5     6531.48     6458.20    355.89 o
   0  -4   5     1758.19     1860.16     97.07 o
   1  -4   5    12578.76    12673.31    294.27 o
   2  -4   5      485.46      502.49     79.74 o
   3  -4   5    47890.46    50056.65   1146.58 o
   4  -4   5    10899.20    10297.70    215.81 o
   5  -4   5     1145.37     1397.22     70.26 o
   6  -4   5      312.07      421.36     99.16 o
   7  -4   5     4780.12     5197.21     69.38 o
   8  -4   5     3960.43     4096.93    206.70 o
   9  -4   5     9550.60     9421.05    139.89 o
  10  -4   5     1047.86     1014.34     45.47 o
  11  -4   5      938.40     1160.26     52.07 o
  12  -4   5     1609.03     1676.51     60.11 o
  13  -4   5      481.90      621.94     81.49 o
  14  -4   5     4093.81     4153.39     63.66 o
 -15  -3   5     1015.43     1047.93     71.77 o
 -14  -3   5      472.04      575.48     62.02 o
 -13  -3   5       75.59      234.15    130.24 o
 -12  -3   5     8633.03     8866.43    366.19 o
 -11  -3   5      817.61      855.75     48.46 o
 -10  -3   5     9280.08     9380.02    281.11 o
  -9  -3   5      205.37      196.66     40.86 o
  -8  -3   5        1.40      -18.43     40.18 o
  -7  -3   5    14854.37    14309.78    418.30 o
  -6  -3   5    16017.89    14791.42    742.56 o
  -5  -3   5    22535.74    21639.55    280.16 o
  -4  -3   5    23334.29    21504.57    164.05 o
  -3  -3   5     1690.25     1672.57    135.40 o
  -2  -3   5     9444.17     9015.22    412.75 o
  -1  -3   5    27525.04    27317.14   1431.44 o
   0  -3   5    11930.30    12079.56    479.72 o
   1  -3   5    25694.27    25297.33    737.98 o
   2  -3   5     5152.30     5334.42    111.55 o
   3  -3   5       70.25      124.79     66.10 o
   4  -3   5     4807.68     4402.24     70.66 o
   5  -3   5    12244.49    12318.33     96.07 o
   6  -3   5    17069.96    17211.28    109.41 o
   7  -3   5    14397.23    14023.60     86.86 o
   8  -3   5     2761.53     2650.61     82.72 o
   9  -3   5      551.63      499.85     56.97 o
  10  -3   5     4889.14     5014.40     54.11 o
  11  -3   5      717.39      840.40     56.26 o
  12  -3   5     5116.77     5545.90    134.06 o
  13  -3   5       36.43      117.14     61.98 o
  14  -3   5      942.71      930.27     77.67 o
 -15  -2   5     2662.02     3238.94    176.78 o
 -14  -2   5     4837.39     5315.37    177.45 o
 -13  -2   5      407.59      390.42     61.13 o
 -12  -2   5     5316.09     5309.59    250.87 o
 -11  -2   5      149.00      283.39     60.40 o
 -10  -2   5     1002.09     1009.48     46.19 o
  -9  -2   5    22819.63    22136.04    884.56 o
  -8  -2   5     3052.76     2936.94     81.76 o
  -7  -2   5     3596.62     3511.26    103.61 o
  -6  -2   5     9511.96     9951.11    496.99 o
  -5  -2   5       39.22      -21.60     93.72 o
  -4  -2   5    19693.86    18683.81    162.27 o
  -2  -2   5      741.72      871.17     96.82 o
  -1  -2   5    26000.24    26092.05    398.34 o
   0  -2   5      199.45      282.92     70.70 o
   1  -2   5       96.88      147.59     82.97 o
   2  -2   5    73254.28    72743.85   1018.04 o
   3  -2   5    14632.76    15307.21    119.72 o
   4  -2   5     3787.60     3643.14    115.76 o
   5  -2   5     2227.90     2138.68     73.93 o
   6  -2   5       42.10      299.55    184.16 o
   7  -2   5     7956.97     8191.50    189.66 o
   8  -2   5    11864.39    11748.09    201.88 o
   9  -2   5     3755.18     3828.90     55.27 o
  10  -2   5     6761.18     6597.76    109.01 o
  11  -2   5       26.04       30.54     56.29 o
  12  -2   5       17.78       80.37     51.40 o
  13  -2   5     6386.80     6498.48    153.31 o
  14  -2   5        7.28       58.24     92.67 o
 -15  -1   5      462.25      509.20     74.92 o
 -14  -1   5       49.78       21.95     94.97 o
 -13  -1   5     1311.24     1509.81     63.38 o
 -12  -1   5       95.07      215.03     40.54 o
 -11  -1   5     6779.79     7141.87    280.01 o
 -10  -1   5       28.19       49.02     42.85 o
  -9  -1   5      194.51      250.46     50.54 o
  -8  -1   5     2886.99     3027.32    113.55 o
  -7  -1   5       32.89       42.77     46.13 o
  -6  -1   5    25109.90    24363.33    555.48 o
  -5  -1   5    21941.40    19845.91    878.46 o
  -4  -1   5     3229.95     2968.87     84.50 o
  -3  -1   5     2362.31     2116.96    115.54 o
  -2  -1   5     1838.31     1529.33     84.29 o
  -1  -1   5     6126.14     5951.16    101.22 o
   0  -1   5    25961.75    24497.97    291.00 o
   1  -1   5     1177.54     1131.48     82.17 o
   2  -1   5     7867.50     7387.86     92.00 o
   3  -1   5     4776.24     4811.05     81.25 o
   4  -1   5     1355.83     1419.09     70.06 o
   5  -1   5    28725.13    27462.15    151.42 o
   6  -1   5    12049.00    11809.32     82.89 o
   7  -1   5     8567.86     8535.15    193.23 o
   8  -1   5     1433.34     1662.10     56.09 o
   9  -1   5     1628.07     1639.84     49.37 o
  10  -1   5     4997.68     5082.32     69.79 o
  11  -1   5     7586.20     7729.05    198.50 o
  12  -1   5       51.95       80.52     42.34 o
  13  -1   5     2140.40     2174.61     55.99 o
  14  -1   5     1026.30      939.26     62.51 o
 -15   0   5      719.57      649.47    123.14 o
 -14   0   5     4268.76     4514.32    226.12 o
 -13   0   5     4726.35     4778.32     66.60 o
 -12   0   5       60.68       54.05     83.18 o
 -11   0   5       31.15       79.99     40.01 o
 -10   0   5     8238.86     8295.55    260.89 o
  -9   0   5     1363.45     1390.39     48.24 o
  -8   0   5    18823.39    18818.83    367.97 o
  -7   0   5     9469.74     9154.64    114.56 o
  -6   0   5      267.10      357.44     58.66 o
  -5   0   5    15507.64    15691.77    907.93 o
  -4   0   5      447.55      449.60     57.26 o
  -2   0   5    44921.22    43574.96    379.91 o
  -1   0   5     7679.25     7616.59    100.34 o
   0   0   5     1538.63     1406.46     63.93 o
   1   0   5     3900.62     3987.91    100.01 o
   2   0   5    10168.25     9590.93    237.06 o
   3   0   5    46866.50    44620.34    905.85 o
   4   0   5     3086.88     2992.14     62.95 o
   5   0   5     2232.76     2152.36     57.01 o
   6   0   5     3213.52     3102.41     52.06 o
   7   0   5     2017.42     2014.87     58.56 o
   8   0   5    26165.91    25856.96    378.55 o
   9   0   5     5460.43     5535.62     52.63 o
  10   0   5     2607.25     2663.78     89.45 o
  11   0   5      304.02      358.21     54.78 o
  12   0   5     1152.95     1185.70     58.14 o
  13   0   5      971.40     1143.14     77.09 o
 -15   1   5      578.38      744.35     85.44 o
 -14   1   5      111.69      117.26     64.91 o
 -13   1   5      925.48      963.24     86.48 o
 -12   1   5     4140.46     4060.04    184.00 o
 -11   1   5     1021.81     1004.17     84.63 o
 -10   1   5    11575.88    11321.16    173.46 o
  -9   1   5       11.49       58.48     76.98 o
  -8   1   5     1097.50     1113.27     88.27 o
  -7   1   5    11924.27    11149.11    373.74 o
  -6   1   5     5985.27     5990.54    200.57 o
  -5   1   5    28904.00    28107.78   1657.50 o
  -4   1   5    16403.25    15434.58    715.15 o
  -3   1   5     4949.30     5338.67    103.97 o
  -2   1   5     3658.75     3635.13    104.36 o
  -1   1   5     6373.45     6433.00     88.33 o
   0   1   5    28101.24    27642.97    238.99 o
   1   1   5    55939.96    54067.77    258.41 o
   2   1   5      911.00      862.84     81.78 o
   3   1   5     2146.49     2461.19     58.25 o
   4   1   5    21487.21    21504.94    435.44 o
   5   1   5      916.44      967.75     83.36 o
   6   1   5    32012.28    31175.49    724.41 o
   7   1   5     2463.22     2701.36     96.64 o
   8   1   5      894.36      941.27     41.03 o
   9   1   5     3591.23     3703.51    112.24 o
  10   1   5      935.79      933.33     46.67 o
  11   1   5     6281.42     6581.52    140.77 o
  12   1   5     2140.10     2303.01    104.03 o
  13   1   5      659.01      616.23     63.34 o
 -16   2   5      154.58      150.08     95.70 o
 -15   2   5     3140.61     3188.99     78.05 o
 -14   2   5      979.46     1032.64    101.05 o
 -13   2   5     2507.69     2614.98    118.58 o
 -12   2   5     3195.98     3343.02    124.45 o
 -11   2   5     1330.00     1302.40     60.94 o
 -10   2   5      142.14      161.33     43.83 o
  -9   2   5    11446.51    11409.79    372.73 o
  -8   2   5      888.12      945.91     50.12 o
  -7   2   5    20181.61    19724.34    543.62 o
  -6   2   5     4799.38     4758.71    312.97 o
  -5   2   5     3491.07     4096.81    218.73 o
  -4   2   5    56283.51    55209.22   3447.65 o
  -3   2   5     6313.55     6278.22     90.69 o
  -2   2   5    30207.78    31147.78    219.87 o
  -1   2   5     9469.50     8934.99     95.25 o
   0   2   5      175.06      191.42     50.24 o
   1   2   5     4715.75     4804.18     72.17 o
   2   2   5    33376.39    33332.01    691.67 o
   3   2   5    19018.78    18621.10    249.49 o
   4   2   5    23347.79    22831.08    572.50 o
   5   2   5       97.67       52.39     57.25 o
   6   2   5        4.82      149.74     69.92 o
   7   2   5     7830.34     7334.26     58.70 o
   8   2   5     1026.14     1045.28     68.29 o
   9   2   5    10102.43    10478.56    348.24 o
  10   2   5       76.42       82.09    120.49 o
  11   2   5       35.18       90.51     73.78 o
  12   2   5      278.02      132.57     42.88 o
  13   2   5     1739.07     1583.31     83.98 o
 -16   3   5      219.98      255.24     64.76 o
 -15   3   5     1423.80     1426.67     63.55 o
 -14   3   5       37.62      117.74     67.42 o
 -13   3   5        5.27      152.05    102.14 o
 -12   3   5     4127.72     4221.24     73.36 o
 -11   3   5     7789.97     7799.24    325.97 o
 -10   3   5     5376.00     5339.33    218.57 o
  -9   3   5     1127.49     1098.25     50.38 o
  -8   3   5     1071.05     1103.09     48.08 o
  -7   3   5     3045.67     2612.22     87.07 o
  -6   3   5    51419.03    52618.07   2869.05 o
  -5   3   5    17117.64    17799.66   1498.16 o
  -4   3   5    17968.13    17096.11   1124.78 o
  -3   3   5     1414.41     1514.45     57.42 o
  -2   3   5     1202.09     1016.56     45.85 o
  -1   3   5    33628.11    32227.01    354.65 o
   0   3   5    13918.88    14464.24    225.03 o
   1   3   5    23038.93    22634.29    211.11 o
   2   3   5     2331.03     2002.42     63.17 o
   3   3   5     1851.20     1870.34     60.97 o
   4   3   5     7636.12     7449.94     67.09 o
   5   3   5    14251.35    13560.72    130.26 o
   6   3   5       20.54       59.89     69.39 o
   7   3   5     4340.15     4510.36    167.61 o
   8   3   5      900.79      751.74     45.33 o
   9   3   5       95.04      122.20     99.11 o
  10   3   5     4685.44     4615.82     55.81 o
  11   3   5      602.84      520.77     47.32 o
  12   3   5     1827.34     1950.80    186.80 o
 -16   4   5      541.92      621.67     75.61 o
 -15   4   5       94.64      170.90    109.71 o
 -14   4   5     9202.86     9940.11    259.50 o
 -13   4   5     2460.30     2718.52     79.95 o
 -12   4   5      488.27      695.01     71.48 o
 -11   4   5      798.94      834.65     55.07 o
 -10   4   5     1511.03     1491.24    106.64 o
  -9   4   5    10830.67    10218.22    418.76 o
  -8   4   5    16489.84    15000.52    507.50 o
  -7   4   5      890.07      982.41     45.21 o
  -6   4   5      733.29      640.57     43.48 o
  -5   4   5     6538.34     7048.04    720.45 o
  -4   4   5    10311.35    10396.61    706.13 o
  -3   4   5    80070.50    78824.76   3154.59 o
  -2   4   5     1244.78     1233.40     61.81 o
  -1   4   5     3554.91     3362.11     78.66 o
   0   4   5      175.36      122.14     43.74 o
   1   4   5      197.37      179.80     40.66 o
   2   4   5    22638.73    21457.71    542.97 o
   3   4   5    13375.65    13115.66    183.52 o
   4   4   5     5214.51     5056.59    133.26 o
   5   4   5      777.74      779.37    111.55 o
   6   4   5      669.33      685.91     43.00 o
   7   4   5     1282.81     1286.61     42.09 o
   8   4   5     8980.61     8996.15     70.82 o
   9   4   5        2.49       59.33     50.61 o
  10   4   5     2674.61     2732.86     79.94 o
  11   4   5      187.06      178.98     55.01 o
  12   4   5       60.94      178.81     63.12 o
 -16   5   5     4673.89     4511.76    249.10 o
 -15   5   5       24.66       24.19     80.26 o
 -14   5   5      371.76      482.12     82.67 o
 -13   5   5     1391.66     1352.40     75.99 o
 -12   5   5       51.53       51.17     71.98 o
 -11   5   5    13865.33    14062.47    550.90 o
 -10   5   5     4094.24     4131.70    195.55 o
  -9   5   5     4906.59     4681.15    273.98 o
  -8   5   5     1492.37     1560.61     87.15 o
  -7   5   5     5216.36     5059.41    356.23 o
  -6   5   5     8140.21     8817.54    961.42 o
  -5   5   5    28708.29    28242.84   2738.15 o
  -4   5   5      591.73      808.75    113.18 o
  -3   5   5     1458.46     1354.38     49.05 o
  -2   5   5    13341.66    14074.29     92.57 o
  -1   5   5    12514.45    12499.92    405.47 o
   0   5   5    54216.75    53435.24    327.21 o
   1   5   5    15055.51    14810.35     88.95 o
   2   5   5     2530.40     2488.94    111.25 o
   3   5   5     1864.43     1934.34     98.96 o
   4   5   5      963.00      859.05     44.75 o
   5   5   5     8368.53     7957.69    157.56 o
   6   5   5    11854.21    11465.61     60.75 o
   7   5   5       67.01       87.81     47.65 o
   8   5   5     2692.71     2751.48    157.11 o
   9   5   5     1952.91     1722.04     44.48 o
  10   5   5      589.53      726.13     64.82 o
  11   5   5     3125.99     3103.76    148.29 o
 -15   6   5     4394.48     4517.80     88.60 o
 -14   6   5      677.14      959.76    234.19 o
 -13   6   5     9449.33     9687.52    284.56 o
 -12   6   5     1126.45     1235.64    107.98 o
 -11   6   5     1073.55     1124.97    295.21 o
 -10   6   5     7761.76     7918.17    243.30 o
  -9   6   5      881.54      865.80     71.04 o
  -8   6   5    16748.62    16948.63    935.07 o
  -7   6   5     3550.12     3808.43    217.34 o
  -6   6   5     1405.30     1565.10     68.44 o
  -5   6   5     1182.06     1215.78     56.27 o
  -4   6   5     8579.41     9020.32    832.49 o
  -3   6   5     8118.95     8208.57    306.08 o
  -2   6   5    33259.71    33161.41    116.49 o
  -1   6   5     4411.31     4475.43     93.76 o
   0   6   5       42.51      177.61     57.10 o
   1   6   5     3321.38     3292.50     61.37 o
   2   6   5      277.31      267.44     41.50 o
   3   6   5    14650.61    14154.12    317.82 o
   4   6   5     4728.93     4664.97     53.22 o
   5   6   5       33.55       22.75     40.70 o
   6   6   5     1059.76     1001.07     49.75 o
   7   6   5     1265.49     1445.93     50.34 o
   8   6   5      759.13      871.33     69.22 o
   9   6   5     4998.32     5156.07    238.97 o
  10   6   5      388.97      593.18     79.83 o
  11   6   5      763.33      734.97     50.10 o
 -15   7   5     2667.36     2827.40    190.70 o
 -14   7   5       22.92      227.29     76.49 o
 -13   7   5     1030.55     1165.49    168.91 o
 -12   7   5     3671.03     3830.38    107.39 o
 -11   7   5       11.79       27.06     63.67 o
 -10   7   5    10183.84    10944.45    433.39 o
  -9   7   5      589.68      643.86     65.59 o
  -8   7   5       56.95      130.59     63.59 o
  -7   7   5    13955.49    14500.45    830.80 o
  -6   7   5     8216.73     8533.64    881.97 o
  -5   7   5     2602.66     2622.36    259.45 o
  -4   7   5     8503.03     8180.53    564.92 o
  -3   7   5      151.06      155.96     52.49 o
  -2   7   5     9599.02     9908.74    352.19 o
  -1   7   5     4817.67     4687.32     69.10 o
   0   7   5     3597.53     3791.47    157.85 o
   1   7   5    28395.12    27673.72    770.12 o
   2   7   5     2541.17     2529.97    109.78 o
   3   7   5      100.90       61.22    101.06 o
   4   7   5     7288.28     7018.00    119.33 o
   5   7   5      778.46      748.69     42.68 o
   6   7   5     5865.52     5533.46    102.18 o
   7   7   5     3627.86     3664.72    149.25 o
   8   7   5      656.24      523.43     66.70 o
   9   7   5     1391.82     1540.02     54.78 o
  10   7   5     3069.87     2906.82    163.57 o
 -15   8   5     1929.96     2002.24    139.81 o
 -14   8   5     3846.57     3622.66    255.13 o
 -13   8   5     1251.85     1326.09     54.74 o
 -12   8   5     1454.19     1566.24     68.18 o
 -11   8   5      181.55      324.94     65.11 o
 -10   8   5     1609.76     1917.26    262.13 o
  -9   8   5    13262.32    14344.79    915.75 o
  -8   8   5      561.68      771.25    114.77 o
  -7   8   5     5744.26     6222.15     76.35 o
  -6   8   5      918.39     1216.12     72.91 o
  -5   8   5      128.65      271.04     85.39 o
  -4   8   5    12740.18    13209.39    112.04 o
  -3   8   5    21288.34    22073.21    142.36 o
  -2   8   5     4036.19     3908.85    176.78 o
  -1   8   5     7508.80     7492.20    263.25 o
   0   8   5      286.69      160.49     44.05 o
   1   8   5     3375.06     3228.48     91.80 o
   2   8   5    11908.92    11497.21    283.34 o
   3   8   5      184.09      186.29     41.37 o
   4   8   5    16160.46    15964.35    371.56 o
   5   8   5     1380.30     1305.40     40.05 o
   6   8   5      228.15      429.72     80.81 o
   7   8   5     1365.66     1330.58     45.87 o
   8   8   5     3148.18     3069.72    134.15 o
   9   8   5     2454.71     2400.52    118.27 o
 -15   9   5      532.93      458.38     62.79 o
 -14   9   5        3.19        0.01     57.92 o
 -13   9   5       48.12       63.28     57.83 o
 -12   9   5     3764.71     3748.76    585.67 o
 -11   9   5    13767.81    14280.19   1328.56 o
 -10   9   5       49.12       83.86     63.85 o
  -9   9   5     5575.27     5649.58    300.61 o
  -8   9   5       13.54      154.28    103.23 o
  -7   9   5     1260.41     1512.40     72.37 o
  -6   9   5    16432.69    17635.50    127.30 o
  -5   9   5    12750.70    13863.61    132.25 o
  -4   9   5      313.24      236.27     86.58 o
  -3   9   5      373.88      305.02     86.88 o
  -2   9   5     1004.32     1201.66     62.81 o
  -1   9   5     5659.45     5905.16     70.39 o
   0   9   5     7971.44     7883.65    304.83 o
   1   9   5       16.26       40.10     48.59 o
   2   9   5     4312.27     4405.78    146.57 o
   3   9   5      666.53      578.84     38.37 o
   4   9   5       10.96       12.37     50.13 o
   5   9   5     7458.90     7067.00    100.70 o
   6   9   5      359.34      391.06     71.32 o
   7   9   5     2575.99     2685.60     90.61 o
   8   9   5      404.18      591.83     81.21 o
   9   9   5     1498.54     1369.75    133.60 o
 -14  10   5     3336.37     3463.43    443.02 o
 -13  10   5     2098.44     1974.03     90.12 o
 -12  10   5      208.61      302.64    114.37 o
 -11  10   5      511.26      594.88     59.24 o
 -10  10   5       96.66      212.67     84.65 o
  -9  10   5     2943.67     3372.44     82.42 o
  -8  10   5    12659.56    13564.05    394.77 o
  -7  10   5      453.28      706.33     97.78 o
  -6  10   5      118.03      306.51     90.64 o
  -5  10   5      415.41      495.72     68.35 o
  -4  10   5       85.20      -84.70     84.70 o
  -3  10   5    15362.22    15964.68    129.58 o
  -2  10   5     8526.73     8408.51    107.39 o
  -1  10   5      336.29      341.16     53.00 o
   0  10   5     2097.92     2070.95    262.22 o
   1  10   5      909.84      915.01     63.01 o
   2  10   5     2326.77     2197.40     75.92 o
   3  10   5    15806.87    15233.22    366.47 o
   4  10   5        0.97       43.86     43.47 o
   5  10   5     1983.86     1925.92     49.25 o
   6  10   5      730.64      684.46     40.72 o
   7  10   5       77.44      -17.72     94.63 o
   8  10   5     4927.81     4581.65    232.98 o
 -14  11   5       73.75       11.74     86.35 o
 -13  11   5     2357.90     2038.36    193.92 o
 -12  11   5     1515.24     1473.05     83.16 o
 -11  11   5     1629.68     1958.57    186.29 o
 -10  11   5     6576.37     6925.41     99.96 o
  -9  11   5      107.84      127.77     75.83 o
  -8  11   5      361.44      391.80     50.62 o
  -7  11   5     2412.65     2632.55    106.69 o
  -6  11   5      158.05      454.81     94.90 o
  -5  11   5    10691.43    11663.29    124.52 o
  -4  11   5     5660.36     5462.53     84.21 o
  -3  11   5       81.08      174.45     59.34 o
  -2  11   5     7923.95     8397.22    111.15 o
  -1  11   5     2038.85     2232.23     92.23 o
   0  11   5    14627.43    14831.66    289.96 o
   1  11   5    10004.29    10144.00     82.37 o
   2  11   5      154.93      243.78     59.71 o
   3  11   5      224.94      161.58     67.93 o
   4  11   5     2345.46     2398.81     99.27 o
   5  11   5      706.67      815.49    109.04 o
   6  11   5     4163.20     4259.51    186.57 o
   7  11   5      211.11      217.00     65.44 o
 -13  12   5     2162.63     2334.59    376.25 o
 -12  12   5     1072.11      955.69     73.14 o
 -11  12   5        5.02      223.26    106.74 o
 -10  12   5     1826.13     2201.84    172.92 o
  -9  12   5     4194.52     4421.97     74.22 o
  -8  12   5     2180.12     2447.35     65.89 o
  -7  12   5     6714.82     7187.96     86.48 o
  -6  12   5      189.78      244.19     94.90 o
  -5  12   5      467.77      570.41     94.11 o
  -4  12   5     2843.29     2934.79    100.15 o
  -3  12   5        6.88      -16.54     61.92 o
  -2  12   5    14433.17    14121.38    106.99 o
  -1  12   5     4102.49     4054.52     97.08 o
   0  12   5       83.27      -45.27     84.11 o
   1  12   5     2494.60     2734.97    141.17 o
   2  12   5     3287.40     3597.48    147.95 o
   3  12   5     2578.21     2639.96     51.43 o
   4  12   5     3887.87     3842.96     62.29 o
   5  12   5      367.77      296.76     71.76 o
   6  12   5      149.39      111.90     51.71 o
 -12  13   5     4302.78     4257.54    682.31 o
 -11  13   5     2717.31     2628.02    337.86 o
 -10  13   5     1541.49     1578.43     70.69 o
  -9  13   5     2574.01     2794.15     70.08 o
  -8  13   5       42.66       35.05     78.01 o
  -7  13   5     3042.20     3021.30     95.65 o
  -6  13   5     5392.53     5750.61     91.34 o
  -5  13   5       84.25      182.08     65.48 o
  -4  13   5     3962.47     4221.15     79.95 o
  -3  13   5      642.25      726.05     89.16 o
  -2  13   5       36.98      112.83     61.32 o
  -1  13   5    11241.03    11991.09    120.46 o
   0  13   5     1919.84     1889.86     95.20 o
   1  13   5     3402.59     3010.68     98.07 o
   2  13   5     1185.80     1219.94    123.88 o
   3  13   5      335.49      381.50    129.18 o
   4  13   5     1302.07     1313.66    143.94 o
   5  13   5     1523.92     1487.59    147.85 o
 -11  14   5       29.11       45.57    115.11 o
 -10  14   5       14.97      -41.78     80.89 o
  -9  14   5     4404.75     4633.97    100.35 o
  -8  14   5     4470.70     4301.77     66.23 o
  -7  14   5     1730.06     1884.49     91.09 o
  -6  14   5      555.27      532.27     72.81 o
  -5  14   5      629.25      633.92     97.38 o
  -4  14   5      723.55      942.30     98.87 o
  -3  14   5     6772.23     6708.56     91.54 o
  -2  14   5       19.47      -64.99     64.99 o
  -1  14   5     2320.24     2531.80    101.34 o
   0  14   5        2.58      139.19     94.11 o
   1  14   5       26.33      149.39     65.68 o
   2  14   5     3853.29     3708.39     80.34 o
   3  14   5     1288.02     1039.39     70.53 o
 -10  15   5     1687.05     1669.45    163.46 o
  -9  15   5      276.13      554.62     78.96 o
  -8  15   5      186.40      246.14     89.90 o
  -7  15   5      159.06      226.78     62.34 o
  -6  15   5     4819.44     4516.16     91.24 o
  -5  15   5     4964.09     5149.19    113.33 o
  -4  15   5       28.33      241.22     95.89 o
  -3  15   5      435.13      546.94     95.89 o
  -2  15   5      994.73     1197.79    100.75 o
  -1  15   5      401.25      276.09     70.04 o
   0  15   5     4531.48     4237.10    109.57 o
   1  15   5      204.13      160.29     69.74 o
  -8  16   5     4962.87     4643.79    333.50 o
  -7  16   5     1302.87     1235.70     80.27 o
  -6  16   5       71.64      296.50    101.15 o
  -5  16   5      185.38      203.08     72.42 o
  -4  16   5      656.51      646.10     74.99 o
  -3  16   5      866.78      783.70     75.88 o
  -2  16   5     3319.38     3199.30     85.20 o
  -1  16   5        8.07      158.90     69.05 o
   1 -19   6      208.19      287.42     77.79 o
   2 -19   6     2667.37     2635.12    115.46 o
   3 -19   6      174.68      289.18     78.89 o
   4 -19   6      358.62      139.60     68.23 o
   5 -19   6     4275.52     4144.06     91.10 o
  -2 -18   6     6253.14     5556.45    312.45 o
  -1 -18   6       24.17       49.79     74.51 o
   0 -18   6       26.68       86.25     74.54 o
   1 -18   6      269.43      300.89     76.62 o
   2 -18   6     1867.68     1882.20    209.92 o
   3 -18   6     5920.21     5919.28     89.65 o
   4 -18   6       30.89      112.24     53.04 o
   5 -18   6     2352.03     2225.80    181.55 o
   6 -18   6      165.16      112.24     73.27 o
   7 -18   6      535.11      687.77     76.81 o
   8 -18   6     3731.60     3086.10    207.19 o
  -4 -17   6      901.73      882.28     73.98 o
  -3 -17   6      168.82       19.42     60.53 o
  -2 -17   6      359.38      368.05     56.51 o
  -1 -17   6      480.62      505.91     66.63 o
   0 -17   6     6093.53     5834.34    175.48 o
   1 -17   6     7852.83     7811.26    260.77 o
   2 -17   6        2.35       65.35     67.79 o
   3 -17   6      175.61      205.15     73.09 o
   4 -17   6       94.93      135.68    160.78 o
   5 -17   6     1631.52     1504.59     81.00 o
   6 -17   6     7764.79     7416.98    569.24 o
   7 -17   6      402.44      253.07     94.26 o
   8 -17   6      225.25      391.79     92.13 o
   9 -17   6      106.57      154.67     79.65 o
  -6 -16   6       40.01      -11.69     98.37 o
  -5 -16   6      253.73      281.84     56.84 o
  -4 -16   6     2524.00     2483.23     96.83 o
  -3 -16   6        8.61       53.39     46.51 o
  -2 -16   6     6858.80     6744.41    397.25 o
  -1 -16   6     3846.54     3566.19     58.45 o
   0 -16   6       56.75      -33.64     61.14 o
   1 -16   6     1946.91     1890.84    125.67 o
   2 -16   6     1096.20     1053.98     80.91 o
   3 -16   6     3605.37     3476.88    192.48 o
   4 -16   6     7701.86     8020.15    494.38 o
   5 -16   6      212.18      262.42     76.18 o
   6 -16   6      546.26      527.54     92.77 o
   7 -16   6     1072.48     1044.65    187.13 o
   8 -16   6      250.35      215.67    102.14 o
   9 -16   6     4693.35     4080.06    158.80 o
  10 -16   6     1983.12     1744.20     85.96 o
  -7 -15   6      537.74      520.09     95.20 o
  -6 -15   6     4323.85     4077.42    323.89 o
  -5 -15   6       95.21      177.34     70.04 o
  -4 -15   6     3120.95     3190.94     89.75 o
  -3 -15   6      968.25     1017.48     53.21 o
  -2 -15   6        4.19      -12.46     44.03 o
  -1 -15   6     4612.81     4992.58    236.07 o
   0 -15   6     2265.54     2333.78     83.87 o
   1 -15   6     4614.34     4596.24    147.95 o
   2 -15   6     7384.50     7541.79    404.53 o
   3 -15   6     1297.66     1542.47     76.88 o
   4 -15   6     1907.55     2160.90    119.87 o
   5 -15   6     2212.07     2221.92     92.03 o
   6 -15   6     2345.17     2496.63     88.17 o
   7 -15   6     6002.84     5500.81    678.84 o
   8 -15   6      111.03      181.87     59.84 o
   9 -15   6      195.45      205.11    107.49 o
  10 -15   6     1456.84     1618.42    276.14 o
  11 -15   6      129.94      217.32     85.54 o
  -8 -14   6     1807.50     1568.39    107.29 o
  -7 -14   6     1281.35     1279.47    126.01 o
  -6 -14   6     1808.63     1702.88     75.25 o
  -5 -14   6      138.28       84.10     68.67 o
  -4 -14   6     1229.28     1280.47     71.56 o
  -3 -14   6     3647.42     3911.41    254.19 o
  -2 -14   6       12.46       84.13     57.03 o
  -1 -14   6     5161.07     5229.19    209.69 o
   0 -14   6      568.17      595.34     49.84 o
   1 -14   6      149.03      209.57     50.36 o
   2 -14   6    12632.69    12800.36     92.94 o
   3 -14   6     8069.69     7604.60    110.26 o
   4 -14   6     1118.08     1221.67    114.22 o
   5 -14   6     5006.55     4741.24    102.04 o
   6 -14   6        7.34      146.42    109.57 o
   7 -14   6     2149.63     2221.72    114.32 o
   8 -14   6     3858.29     3613.50    282.19 o
   9 -14   6      274.69      363.36     92.13 o
  10 -14   6     3302.81     3130.68    176.09 o
  11 -14   6       72.14      167.86     63.55 o
  12 -14   6      114.05      226.34     86.78 o
  -9 -13   6      664.86      674.43    101.74 o
  -8 -13   6      283.23      482.48     72.31 o
  -7 -13   6      118.43      174.93    127.45 o
  -6 -13   6     2918.85     3047.97     77.56 o
  -5 -13   6     8443.60     8145.13     90.19 o
  -4 -13   6      571.04      545.28    116.60 o
  -3 -13   6     1761.76     1846.41    211.58 o
  -2 -13   6       10.54       30.58     44.70 o
  -1 -13   6     2333.03     2287.34    149.85 o
   0 -13   6    15456.65    15654.51    677.75 o
   1 -13   6     1795.68     1821.69     76.98 o
   2 -13   6     4943.77     4931.54    126.70 o
   3 -13   6      537.81      488.88     80.74 o
   4 -13   6      296.11      292.44    111.65 o
   5 -13   6    10197.97    10727.03    118.88 o
   6 -13   6    14791.65    15038.82    129.87 o
   7 -13   6      779.87      590.62    108.87 o
   8 -13   6     1891.26     1668.15     82.22 o
   9 -13   6      189.36       91.18     72.88 o
  10 -13   6      107.68       90.72     74.68 o
  11 -13   6     3595.21     2947.31     71.63 o
  12 -13   6       63.80      108.33     76.20 o
 -10 -12   6     1045.45     1035.92    108.18 o
  -9 -12   6       72.94       97.23     70.88 o
  -8 -12   6     5004.51     4991.23     91.48 o
  -7 -12   6     5814.07     5771.44     85.64 o
  -6 -12   6      247.14      326.84     66.20 o
  -5 -12   6      128.22      129.37     65.04 o
  -4 -12   6      449.14      429.25     66.06 o
  -3 -12   6     3443.52     3254.88     92.38 o
  -2 -12   6    17879.16    17867.55    930.52 o
  -1 -12   6      961.98     1041.57     51.91 o
   0 -12   6     1045.89      984.91    146.32 o
   1 -12   6     1389.23     1288.54     82.92 o
   2 -12   6     1569.84     1875.10    117.29 o
   3 -12   6    15980.67    16745.80    160.98 o
   4 -12   6     4417.36     4634.94    130.37 o
   5 -12   6     1049.29      905.35     84.90 o
   6 -12   6      348.49      202.29    105.70 o
   7 -12   6      160.42      -96.69    108.67 o
   8 -12   6     5749.56     4739.16     92.23 o
   9 -12   6     7868.97     7148.89    140.32 o
  10 -12   6      459.58      343.63     92.23 o
  11 -12   6     1021.70      909.21     95.65 o
  12 -12   6     1611.34     1458.13    159.00 o
  13 -12   6      111.79      155.12     98.62 o
 -11 -11   6       22.17      194.46    130.67 o
 -10 -11   6     3225.47     3049.65     83.38 o
  -9 -11   6      947.76      984.11     66.87 o
  -8 -11   6       50.04       20.45     66.78 o
  -7 -11   6      835.03     1003.48     68.62 o
  -6 -11   6      417.68      550.53     94.71 o
  -5 -11   6     9591.33     9608.85    176.83 o
  -4 -11   6     5891.15     5574.40    321.71 o
  -3 -11   6       63.41       67.97     64.89 o
  -2 -11   6      298.50      326.29     49.91 o
  -1 -11   6     3982.76     4234.71    275.10 o
   0 -11   6      670.60      911.09     75.54 o
   1 -11   6    21735.83    23178.67    181.39 o
   2 -11   6      556.91      564.47    118.18 o
   3 -11   6     5879.58     5927.44    132.55 o
   4 -11   6      563.23      473.63     81.63 o
   5 -11   6      260.18      294.12     79.45 o
   6 -11   6    28738.31    27871.37    165.64 o
   7 -11   6     8581.50     8131.33    105.31 o
   8 -11   6      302.86      170.79    104.51 o
   9 -11   6      654.68      694.60     61.15 o
  10 -11   6     1358.02     1322.75     50.84 o
  11 -11   6     1885.79     1926.47    107.38 o
  12 -11   6     6916.10     6372.39    210.77 o
  13 -11   6       58.40      116.39     67.02 o
 -11 -10   6       16.61       87.18    132.45 o
 -10 -10   6       10.45      168.56     70.02 o
  -9 -10   6     3969.17     3840.57     81.86 o
  -8 -10   6      103.44      197.16     67.47 o
  -7 -10   6     7683.07     7910.59    151.92 o
  -6 -10   6     7431.77     7200.31     87.21 o
  -5 -10   6       58.62       74.21     85.89 o
  -4 -10   6     8571.69     8440.40    330.13 o
  -3 -10   6     9521.70     9090.84    301.06 o
  -2 -10   6     4076.21     4304.25    164.92 o
  -1 -10   6    14387.31    15076.08    412.60 o
   0 -10   6      140.36      451.34     80.34 o
   1 -10   6     1063.62     1288.73    123.04 o
   2 -10   6    16985.37    18234.94    173.46 o
   3 -10   6      853.79     1013.93    116.80 o
   4 -10   6    14930.16    14723.69    140.28 o
   5 -10   6     8116.17     7878.42    113.33 o
   6 -10   6      257.97      498.25    183.02 o
   7 -10   6     7023.84     6987.00     82.00 o
   8 -10   6     2529.79     2405.10    160.68 o
   9 -10   6     6367.85     6281.14    524.30 o
  10 -10   6     3573.07     3519.07    183.11 o
  11 -10   6       41.35      169.80    113.97 o
  12 -10   6      123.48       75.75     54.49 o
  13 -10   6     1849.91     1580.71     58.60 o
 -12  -9   6      710.03      850.67    156.42 o
 -11  -9   6     5775.85     5683.59     84.69 o
 -10  -9   6       34.38        9.64     78.53 o
  -9  -9   6     2586.68     2636.79    176.98 o
  -8  -9   6      372.69      283.27    144.29 o
  -7  -9   6      137.61      223.95     62.87 o
  -6  -9   6    11664.02    11280.95    270.35 o
  -5  -9   6      750.36      699.14     64.98 o
  -4  -9   6    13205.89    12521.50    377.63 o
  -3  -9   6     7039.14     7106.78    395.96 o
  -2  -9   6       25.65       25.97     54.93 o
  -1  -9   6    10721.37    11847.94    160.78 o
   0  -9   6    22156.50    22855.52    199.02 o
   1  -9   6     1772.10     1825.07     93.42 o
   2  -9   6    12876.46    13467.55    166.73 o
   3  -9   6      365.11      572.10     84.40 o
   4  -9   6     3751.81     3848.96    276.19 o
   5  -9   6    10233.69    10699.55    337.41 o
   6  -9   6     1223.37     1256.02     73.80 o
   7  -9   6    22855.72    22601.02   1498.11 o
   8  -9   6     2131.12     2452.90    149.14 o
   9  -9   6       36.01       93.48     73.80 o
  10  -9   6     2597.98     2462.23     48.56 o
  11  -9   6     1410.13     1496.54     57.27 o
  12  -9   6     2022.52     1984.33    163.09 o
  13  -9   6     2760.09     2902.48    306.51 o
  14  -9   6     1023.81      900.00    145.61 o
 -13  -8   6     2099.67     2095.02    189.41 o
 -12  -8   6      473.36      535.25    154.44 o
 -11  -8   6      307.63      409.31    108.13 o
 -10  -8   6     1539.46     1481.20    130.47 o
  -9  -8   6     4268.21     4082.33     87.01 o
  -8  -8   6    14525.87    14396.58    180.45 o
  -7  -8   6      481.24      541.08     57.49 o
  -6  -8   6     6983.40     7035.28    121.70 o
  -5  -8   6      209.14      232.18     61.35 o
  -4  -8   6      362.12      358.11     53.54 o
  -3  -8   6    37220.59    37592.52   2187.07 o
  -2  -8   6     6457.57     6833.32    397.99 o
  -1  -8   6    12339.65    13708.87    176.73 o
   0  -8   6     6104.34     6516.28    124.72 o
   1  -8   6     1183.38     1375.81    130.17 o
   2  -8   6    20101.86    21101.12    127.73 o
   3  -8   6    36576.67    37931.25   1453.18 o
   4  -8   6      859.38      937.72    163.51 o
   5  -8   6     4831.73     4770.38    194.91 o
   6  -8   6      713.61      797.21    193.72 o
   7  -8   6       34.31       20.63    106.40 o
   8  -8   6    12358.34    12019.11    760.22 o
   9  -8   6     1006.53      900.17     64.39 o
  10  -8   6     3853.72     3765.29     60.12 o
  11  -8   6     1370.70     1405.02    173.26 o
  12  -8   6      303.66      267.22     48.83 o
  13  -8   6     1508.46     1498.54     52.73 o
  14  -8   6     2856.19     2720.13     95.36 o
 -13  -7   6       54.92       71.23    168.31 o
 -12  -7   6     1470.28     1628.95     90.79 o
 -11  -7   6     3573.35     3381.74    229.29 o
 -10  -7   6     9540.26     9086.51    132.25 o
  -9  -7   6       41.02      114.98     56.04 o
  -8  -7   6      839.27      821.24     58.71 o
  -7  -7   6     5096.69     4805.08     99.21 o
  -6  -7   6      465.99      590.00     64.32 o
  -5  -7   6    41256.78    40312.48    528.81 o
  -4  -7   6     2014.41     2051.15     60.35 o
  -3  -7   6     6498.96     6379.92    363.54 o
  -2  -7   6     2871.40     3404.26    137.20 o
  -1  -7   6      433.81      635.30    120.17 o
   0  -7   6    25663.56    25778.13    226.86 o
   1  -7   6    20246.09    21741.46    142.69 o
   2  -7   6     1759.39     1860.14    145.67 o
   3  -7   6      649.77      683.70     87.45 o
   4  -7   6     1619.83     1611.73     73.62 o
   5  -7   6     6128.47     6035.21    339.30 o
   6  -7   6    30559.75    29715.36   1070.35 o
   7  -7   6     2414.93     2471.84    220.91 o
   8  -7   6     3174.46     2935.23    171.83 o
   9  -7   6        9.63       55.37    116.75 o
  10  -7   6      208.08       81.37     59.15 o
  11  -7   6     4319.74     4393.85     83.02 o
  12  -7   6     2529.78     2571.71     79.22 o
  13  -7   6      893.52     1248.41    128.80 o
  14  -7   6       69.08      132.22     57.60 o
 -14  -6   6      347.61      361.49    196.05 o
 -13  -6   6     3233.32     3573.91    122.40 o
 -12  -6   6     2279.56     2397.77    148.53 o
 -11  -6   6      504.00      857.17    171.36 o
 -10  -6   6     3228.82     3518.68    165.92 o
  -9  -6   6     6740.51     6630.16     96.10 o
  -8  -6   6    11817.74    11821.39    107.43 o
  -7  -6   6    19557.13    18831.29    362.58 o
  -6  -6   6     1379.74     1460.25     69.21 o
  -5  -6   6        2.31       27.23     66.91 o
  -4  -6   6     9465.81     9380.95    565.04 o
  -3  -6   6     2054.70     2193.15     84.47 o
  -2  -6   6    30921.86    32597.74    289.86 o
  -1  -6   6     8107.25     8851.14    184.66 o
   0  -6   6      618.83      976.78     66.93 o
   1  -6   6     5311.35     5899.54    109.06 o
   2  -6   6     3504.00     3750.92    179.55 o
   3  -6   6    19762.77    18928.62   1110.27 o
   4  -6   6    18549.16    17778.57    872.66 o
   5  -6   6     1424.51     1446.97    182.38 o
   6  -6   6      114.23      217.81    107.19 o
   7  -6   6     4619.51     4498.31     82.03 o
   8  -6   6     2260.69     2294.56     77.12 o
   9  -6   6    19489.24    18380.13    162.02 o
  10  -6   6      649.89      826.59     62.30 o
  11  -6   6      973.59      971.05     84.29 o
  12  -6   6       20.75       24.53     96.61 o
  13  -6   6      780.95      845.35     54.50 o
  14  -6   6     3116.32     2890.26     84.07 o
 -14  -5   6        4.03        9.04    112.55 o
 -13  -5   6      179.26      153.11     94.53 o
 -12  -5   6     3467.38     3773.73    208.64 o
 -11  -5   6     3046.25     3209.48    136.83 o
 -10  -5   6     3880.45     3914.16    224.13 o
  -9  -5   6      644.53      668.00     65.73 o
  -8  -5   6     1836.17     1781.97     66.09 o
  -7  -5   6     4591.25     3978.75    153.01 o
  -6  -5   6    12138.09    11275.26    356.58 o
  -5  -5   6    14305.14    14278.84    910.00 o
  -4  -5   6    41457.80    40645.35   2394.52 o
  -3  -5   6     1100.40     1261.75     89.90 o
  -2  -5   6      867.17     1004.32    186.84 o
  -1  -5   6     9278.21     9927.90    174.40 o
   0  -5   6      320.87      292.27     97.23 o
   1  -5   6    40564.08    40921.72   2616.35 o
   2  -5   6     3081.60     2953.66    193.23 o
   3  -5   6     2543.85     3043.16     77.35 o
   4  -5   6     4904.76     5273.63    204.52 o
   5  -5   6     6929.55     6958.45    378.97 o
   6  -5   6     5576.64     5486.34    406.91 o
   7  -5   6    21332.24    20365.09    184.76 o
   8  -5   6      457.07      491.33     60.77 o
   9  -5   6      337.79      443.23     59.49 o
  10  -5   6     3030.54     2902.01     56.69 o
  11  -5   6       44.00       87.76     44.56 o
  12  -5   6     6897.12     6915.25    106.65 o
  13  -5   6      534.81      575.09     68.99 o
  14  -5   6     1002.33     1051.58     60.24 o
 -14  -4   6     4040.94     4616.64    135.89 o
 -13  -4   6       10.87       68.60     53.08 o
 -12  -4   6     3367.48     3399.29    316.81 o
 -11  -4   6      735.66      783.54     41.53 o
 -10  -4   6     2486.96     2289.31    231.23 o
  -9  -4   6     6523.00     6685.13    461.15 o
  -8  -4   6     8983.45     8747.13    474.67 o
  -7  -4   6     3872.45     3609.58     79.25 o
  -6  -4   6     2840.53     2419.66     70.59 o
  -5  -4   6     2317.79     2288.48    131.79 o
  -4  -4   6    16632.14    16133.48    181.57 o
  -3  -4   6    42078.63    35545.42    459.96 o
  -2  -4   6      938.78     1135.35     98.28 o
  -1  -4   6    21970.81    21531.02   1361.79 o
   0  -4   6     1377.32     1280.29     85.43 o
   1  -4   6       11.06       68.77     62.29 o
   2  -4   6    20015.54    19951.88    696.52 o
   3  -4   6     3629.27     3346.46     94.13 o
   4  -4   6    10901.81    10588.02     96.52 o
   5  -4   6     9978.41     9422.53    305.86 o
   6  -4   6      135.32      238.60    168.86 o
   7  -4   6     6057.02     6159.25    179.80 o
   8  -4   6    24905.56    25118.51    305.02 o
   9  -4   6      201.90      289.35     40.46 o
  10  -4   6     7909.76     8403.81    138.17 o
  11  -4   6       93.00      232.26     58.11 o
  12  -4   6      174.80      269.81     55.17 o
  13  -4   6     2601.93     2840.58     58.67 o
  14  -4   6      362.78      531.20     68.68 o
 -15  -3   6      741.50      614.50    145.53 o
 -14  -3   6      747.34      715.57     90.00 o
 -13  -3   6      362.64      412.43     54.01 o
 -12  -3   6       72.50       72.40     51.16 o
 -11  -3   6     8411.60     8563.92    346.13 o
 -10  -3   6     1004.58     1027.49     62.50 o
  -9  -3   6     5577.76     5486.81    287.96 o
  -8  -3   6       30.78      142.14     69.12 o
  -7  -3   6      922.32     1181.45     67.76 o
  -6  -3   6    17049.06    15890.77    122.34 o
  -5  -3   6    53633.89    49898.41    214.08 o
  -4  -3   6     4626.67     4077.41     86.38 o
  -3  -3   6    10099.22     9725.08    250.34 o
  -2  -3   6      979.68     1007.07     90.45 o
  -1  -3   6    13923.58    13895.71    416.12 o
   0  -3   6    27674.22    26895.71    574.72 o
   1  -3   6     5844.96     5780.48    101.26 o
   2  -3   6    18757.28    18482.89    369.56 o
   3  -3   6      597.87      567.32     56.98 o
   4  -3   6       27.63       78.68     71.62 o
   5  -3   6    11589.85    11644.53    148.20 o
   6  -3   6    17349.83    16961.55    127.30 o
   7  -3   6     1654.14     1840.58    124.97 o
   8  -3   6     3240.91     3043.23    235.92 o
   9  -3   6      844.79      827.42     49.86 o
  10  -3   6     2996.55     3051.08     54.91 o
  11  -3   6     7357.69     7490.71     81.51 o
  12  -3   6        4.10       55.75     48.11 o
  13  -3   6     6432.55     6646.56    111.87 o
  14  -3   6        6.56      128.13     57.36 o
 -15  -2   6      901.52     1044.44     66.04 o
 -14  -2   6     1966.64     2053.61    105.75 o
 -13  -2   6    10249.29    10377.54    424.64 o
 -12  -2   6     1296.97     1455.66     72.22 o
 -11  -2   6      147.96      136.29     39.55 o
 -10  -2   6     4011.78     4142.49    146.15 o
  -9  -2   6      440.73      534.57     61.69 o
  -8  -2   6    15514.10    14248.99    644.12 o
  -7  -2   6     8857.71     8527.69    114.02 o
  -6  -2   6      572.85      449.16     89.75 o
  -5  -2   6       67.62       85.59     64.39 o
  -4  -2   6      287.03      117.59     66.08 o
  -3  -2   6    21035.26    21247.07    598.05 o
  -2  -2   6    48902.35    47567.95    688.85 o
  -1  -2   6     1238.99     1203.92     66.80 o
   0  -2   6    11943.07    11819.19    116.28 o
   1  -2   6      775.49      911.13     74.92 o
   2  -2   6      464.92      419.28     71.13 o
   3  -2   6    33211.68    32940.22    139.40 o
   4  -2   6     3751.23     3676.02     83.41 o
   5  -2   6     4175.86     4148.53     68.26 o
   6  -2   6      439.47      344.07     54.47 o
   7  -2   6     3787.53     3746.23     56.25 o
   8  -2   6     6567.85     6703.59    124.23 o
   9  -2   6     9419.39     9436.46    119.91 o
  10  -2   6     1912.93     1947.63    141.85 o
  11  -2   6     1104.55     1274.67     93.68 o
  12  -2   6      557.41      488.26     56.77 o
  13  -2   6      661.80      690.61     61.66 o
 -15  -1   6     1827.83     1872.84     84.60 o
 -14  -1   6      317.18      414.42    106.20 o
 -13  -1   6      132.79      126.20     45.56 o
 -12  -1   6      195.30      294.44    116.50 o
 -11  -1   6     2460.16     2490.75    106.76 o
 -10  -1   6    17680.13    17250.33    468.21 o
  -9  -1   6      626.74      769.46     77.20 o
  -8  -1   6       24.55       87.71     56.17 o
  -7  -1   6     8275.51     8061.22    526.53 o
  -6  -1   6     2874.86     2764.80     75.78 o
  -5  -1   6    26718.47    24940.93    167.02 o
  -4  -1   6    37793.02    33985.34    196.45 o
  -3  -1   6     1334.52     1355.71     76.90 o
  -2  -1   6      371.23      345.14     62.23 o
  -1  -1   6     3566.89     3587.67     81.99 o
   0  -1   6    15326.28    14760.72    193.13 o
   1  -1   6    88646.49    86758.22    694.89 o
   2  -1   6     1463.07     1428.75     60.43 o
   3  -1   6     3171.45     2965.38    128.88 o
   4  -1   6    14229.41    13967.60     89.56 o
   5  -1   6       13.62      -35.68    125.02 o
   6  -1   6    25482.28    25985.31    175.25 o
   7  -1   6     5193.30     5066.40    127.69 o
   8  -1   6     3975.49     3778.18     72.51 o
   9  -1   6      491.67      489.65     81.48 o
  10  -1   6      251.44      272.21     47.03 o
  11  -1   6     2446.99     2572.86     53.12 o
  12  -1   6     3111.99     3113.00     71.40 o
  13  -1   6      175.33      323.66     51.38 o
 -15   0   6     2313.84     2474.63     82.98 o
 -14   0   6      827.08      798.54     55.79 o
 -13   0   6     2666.53     2568.09    159.00 o
 -12   0   6     5371.82     5591.05    125.16 o
 -11   0   6        4.24      -39.62     39.62 o
 -10   0   6      868.02      879.47     54.18 o
  -9   0   6    14271.09    14387.95    529.65 o
  -8   0   6        5.39       60.61     40.67 o
  -7   0   6    21099.32    21128.82   1172.39 o
  -6   0   6    13630.49    13251.17    738.19 o
  -5   0   6     1491.75     1595.59     71.65 o
  -4   0   6     9919.61     9313.62    388.48 o
  -3   0   6    18140.28    17723.07    143.73 o
  -2   0   6    50066.46    49211.16    194.46 o
  -1   0   6    61163.57    59318.25    195.58 o
   0   0   6     1310.81     1457.07     92.28 o
   1   0   6      232.11      249.36     51.73 o
   2   0   6    17403.92    17276.87    102.80 o
   3   0   6     8575.18     8613.90    180.64 o
   4   0   6    30117.68    29043.12    309.38 o
   5   0   6     1923.42     1843.72     63.88 o
   6   0   6      137.94      209.31     47.94 o
   7   0   6     8143.90     8023.74     83.61 o
   8   0   6     3062.94     2988.16     62.33 o
   9   0   6    10186.53    10313.42    134.08 o
  10   0   6     3881.72     3949.32     79.34 o
  11   0   6      275.32      271.15     43.04 o
  12   0   6      535.69      540.72     44.60 o
  13   0   6     1809.03     1740.49     55.79 o
 -15   1   6     2150.38     2377.16    128.64 o
 -14   1   6      791.25      894.06     68.06 o
 -13   1   6        8.92      133.16     61.93 o
 -12   1   6     2339.57     2453.37     90.33 o
 -11   1   6     6311.40     6303.10    108.93 o
 -10   1   6      874.06      905.95     45.54 o
  -9   1   6    13030.18    13144.42    271.60 o
  -8   1   6       80.04       39.15     51.72 o
  -7   1   6     2448.62     2279.38    180.10 o
  -6   1   6    22546.89    21119.33    926.10 o
  -5   1   6     5393.74     4719.92    344.84 o
  -4   1   6    39538.15    37411.63   1843.79 o
  -3   1   6     3283.25     3091.31     67.50 o
  -2   1   6      803.07      757.98     64.09 o
  -1   1   6     8614.25     8266.81     81.00 o
   0   1   6     9487.59     8835.56    174.75 o
   1   1   6    23961.65    23314.28    191.84 o
   2   1   6    34838.75    33003.19    124.92 o
   3   1   6     1389.40     1409.41     52.73 o
   4   1   6     2770.66     2587.35     56.72 o
   5   1   6    14043.17    13777.82    112.88 o
   6   1   6       67.49       -0.38     42.45 o
   7   1   6    10383.92    10502.94    139.12 o
   8   1   6      438.82      296.11     47.04 o
   9   1   6      608.65      597.91     42.24 o
  10   1   6     6230.37     6130.44     58.53 o
  11   1   6      829.34      925.27     73.27 o
  12   1   6     2351.94     2508.70    107.01 o
  13   1   6     2397.22     2453.64    133.23 o
 -16   2   6      181.17      272.69     62.99 o
 -15   2   6       40.49      227.89     60.76 o
 -14   2   6     6083.26     6749.90    157.36 o
 -13   2   6     3213.18     3356.11    100.90 o
 -12   2   6     1701.17     1801.97    132.16 o
 -11   2   6     1956.14     1972.50     66.45 o
 -10   2   6     3253.92     3624.21    178.81 o
  -9   2   6     8704.87     8941.78    151.77 o
  -8   2   6    23229.10    22364.12   1375.97 o
  -7   2   6        5.19       34.12     55.26 o
  -6   2   6    14964.02    14547.81    989.71 o
  -5   2   6     1932.26     2284.24    197.93 o
  -4   2   6     5316.23     5464.72    181.64 o
  -3   2   6    46278.43    45261.10    968.11 o
  -2   2   6     9939.99     9399.25     87.42 o
  -1   2   6    18941.17    18896.51    159.40 o
   0   2   6     1260.90     1081.35     50.99 o
   1   2   6      650.15      651.68     51.32 o
   2   2   6    16207.79    15804.78    397.40 o
   3   2   6    26049.40    24818.68    118.38 o
   4   2   6    10892.38    10717.96    367.83 o
   5   2   6    15486.66    15017.74    328.94 o
   6   2   6     1673.33     1708.68     51.94 o
   7   2   6     3171.66     3017.59     90.18 o
   8   2   6    17001.24    16601.55    329.23 o
   9   2   6      359.09      331.40     46.01 o
  10   2   6     3694.87     3944.46     59.71 o
  11   2   6      304.03      455.65     62.82 o
  12   2   6      179.82      227.21     78.61 o
 -16   3   6     4709.12     4583.72    157.41 o
 -15   3   6      633.63      658.26     96.64 o
 -14   3   6     1025.36     1022.59     72.88 o
 -13   3   6      143.46      100.66     67.46 o
 -12   3   6      431.82      341.76     53.54 o
 -11   3   6     8272.50     8288.33    326.02 o
 -10   3   6    12544.23    12248.79    672.21 o
  -9   3   6     4353.92     4239.15    178.68 o
  -8   3   6     1787.28     1991.85     75.90 o
  -7   3   6     2216.72     1984.10    146.97 o
  -6   3   6    16901.88    16786.99   1609.11 o
  -5   3   6    90719.90    88306.60   6905.51 o
  -4   3   6     9387.83     9711.53    611.43 o
  -3   3   6     1556.53     1437.57     61.53 o
  -2   3   6     3313.51     3641.03     72.42 o
  -1   3   6     7437.89     7758.16     73.19 o
   0   3   6    22424.12    21780.51    100.92 o
   1   3   6     7166.60     6837.34    241.92 o
   2   3   6     8597.56     8351.62    189.21 o
   3   3   6      334.61      331.75     46.59 o
   4   3   6      981.53     1062.70    178.47 o
   5   3   6     4502.89     4309.73    190.85 o
   6   3   6     6488.52     6111.67    151.17 o
   7   3   6       82.34      209.92     38.90 o
   8   3   6     2065.71     2273.88     85.94 o
   9   3   6      236.24      134.88     60.14 o
  10   3   6       42.59       92.45     41.98 o
  11   3   6     4497.42     4553.10     58.16 o
  12   3   6      315.93      332.63     55.23 o
 -16   4   6      414.93      529.06    119.42 o
 -15   4   6     2345.65     2550.11    252.37 o
 -14   4   6       92.62       58.41     61.17 o
 -13   4   6    11132.89    11712.03    101.67 o
 -12   4   6     2114.14     2143.45     93.87 o
 -11   4   6     1132.64     1124.11     50.10 o
 -10   4   6      137.35      172.97     42.72 o
  -9   4   6     2089.53     2179.25    160.23 o
  -8   4   6    16754.45    17060.90    848.57 o
  -7   4   6     9529.07     9602.80    402.33 o
  -6   4   6      734.25      919.55    101.49 o
  -5   4   6      581.01      765.53    100.35 o
  -4   4   6     6269.53     5764.42    452.23 o
  -3   4   6     7387.15     7627.86     79.13 o
  -2   4   6    49639.13    48444.84    489.48 o
  -1   4   6     1456.54     1312.83     61.17 o
   0   4   6     1932.88     2136.30    106.30 o
   1   4   6      583.19      572.71     69.54 o
   2   4   6      225.03      306.46     45.32 o
   3   4   6    21998.07    21631.73    210.41 o
   4   4   6     5732.90     5604.06     56.35 o
   5   4   6     1086.25     1075.86     43.61 o
   6   4   6       86.73      149.39     48.03 o
   7   4   6     2324.43     2213.94     94.49 o
   8   4   6      494.37      610.43     50.94 o
   9   4   6    10531.80    10635.86     64.46 o
  10   4   6        1.84      -12.63     87.06 o
  11   4   6      624.99      725.31     49.38 o
 -15   5   6     4197.10     4336.36     74.77 o
 -14   5   6        9.42      135.57    117.54 o
 -13   5   6      153.48       74.63    114.92 o
 -12   5   6     5570.37     5480.97     88.79 o
 -11   5   6      378.61      347.41     42.27 o
 -10   5   6    15856.33    16019.79   1068.40 o
  -9   5   6     3177.42     3213.43    164.16 o
  -8   5   6     1939.60     1889.78    305.85 o
  -7   5   6     1990.60     2038.75    136.88 o
  -6   5   6     6018.77     5874.54    468.72 o
  -5   5   6     5251.55     5512.49    484.72 o
  -4   5   6    26814.20    25714.99   1583.25 o
  -3   5   6      174.03      178.03     59.04 o
  -2   5   6     1462.62     1406.29     62.91 o
  -1   5   6    17763.25    18209.29    249.40 o
   0   5   6      433.33      418.42     46.91 o
   1   5   6    22518.64    21512.51    177.52 o
   2   5   6     9034.26     8792.01    118.58 o
   3   5   6      764.87      837.62    139.04 o
   4   5   6     4045.29     3984.60     93.01 o
   5   5   6     1272.67     1447.37     40.15 o
   6   5   6     3958.74     3792.23    124.74 o
   7   5   6     5050.64     4885.45     61.05 o
   8   5   6       35.71       81.97     41.59 o
   9   5   6      119.55      201.05     57.15 o
  10   5   6     2944.72     2725.01     59.88 o
  11   5   6       46.72      114.04    122.26 o
 -15   6   6      921.58     1001.54     65.82 o
 -14   6   6     6429.63     6876.59    253.74 o
 -13   6   6       25.93       86.72     83.12 o
 -12   6   6     5659.36     6199.43    237.04 o
 -11   6   6     1464.69     1648.98     83.43 o
 -10   6   6       19.50      101.70     63.85 o
  -9   6   6    13095.77    12733.47    695.38 o
  -8   6   6     2321.16     2319.59    116.42 o
  -7   6   6     8239.54     8538.64    425.63 o
  -6   6   6     4527.58     4270.62    450.84 o
  -5   6   6       34.54      104.10     60.10 o
  -4   6   6     7057.56     6970.23    506.91 o
  -3   6   6     9958.59     9874.09    384.64 o
  -2   6   6     3846.84     3715.66     94.01 o
  -1   6   6    24081.70    24235.04    531.83 o
   0   6   6     8665.37     8521.55     68.88 o
   1   6   6     1432.91     1513.83     59.61 o
   2   6   6     9527.44     9396.12     79.70 o
   3   6   6     1308.75     1240.86     42.97 o
   4   6   6    13288.42    13290.43    330.66 o
   5   6   6     5191.97     5172.87    184.60 o
   6   6   6      514.55      724.26    116.33 o
   7   6   6      356.01      381.72     69.37 o
   8   6   6     3978.11     3796.58    143.85 o
   9   6   6     1870.89     1833.98     61.48 o
  10   6   6     4124.44     4083.30     62.65 o
 -15   7   6      736.43      872.41     86.06 o
 -14   7   6      850.04     1152.26    108.33 o
 -13   7   6      397.96      432.50     81.01 o
 -12   7   6     3652.58     4074.01    473.18 o
 -11   7   6     7003.84     7828.79    670.17 o
 -10   7   6       66.07      213.43     76.61 o
  -9   7   6     7428.21     7590.47    367.98 o
  -8   7   6       49.77       47.88     48.83 o
  -7   7   6       10.48       -0.20     61.58 o
  -6   7   6     7426.37     7345.38    477.24 o
  -5   7   6     3637.71     3202.30    240.78 o
  -4   7   6     1952.93     2271.11    302.89 o
  -3   7   6     5749.32     5643.55    236.84 o
  -2   7   6     1695.48     1774.40    107.34 o
  -1   7   6     7830.60     7415.47    145.82 o
   0   7   6    12758.05    12612.13     97.08 o
   1   7   6      956.01     1010.23     63.90 o
   2   7   6    13670.07    12947.91    219.13 o
   3   7   6     1126.24     1062.32     48.57 o
   4   7   6      217.03      166.91     36.53 o
   5   7   6     5481.13     5492.58     83.86 o
   6   7   6     2480.68     2601.91    113.04 o
   7   7   6     2751.10     2789.12     49.74 o
   8   7   6     2078.20     2140.08     49.40 o
   9   7   6     1584.83     1533.19     49.64 o
  10   7   6      140.19      235.12     55.57 o
 -15   8   6      814.95      796.89     85.20 o
 -14   8   6     2585.45     2750.00    233.45 o
 -13   8   6     4404.02     4394.32    448.27 o
 -12   8   6       48.12      108.35     80.21 o
 -11   8   6     1254.95     1402.02    188.87 o
 -10   8   6      202.19      107.10     55.81 o
  -9   8   6     1995.32     2136.24    150.08 o
  -8   8   6    17606.22    17872.00    969.45 o
  -7   8   6     2112.19     2305.95    212.00 o
  -6   8   6      612.95      434.26     71.26 o
  -5   8   6      271.28      309.71     52.41 o
  -4   8   6     1618.95     1449.24     61.14 o
  -3   8   6     7317.40     7283.51    491.36 o
  -2   8   6    14583.93    14414.89    595.23 o
  -1   8   6      382.56      460.57     44.34 o
   0   8   6     2689.11     2599.60     56.89 o
   1   8   6      877.90      873.71     48.53 o
   2   8   6      319.95      350.10     49.59 o
   3   8   6    17563.95    16851.17    177.29 o
   4   8   6      536.20      604.09     43.20 o
   5   8   6     2806.40     2777.24    136.91 o
   6   8   6       36.18       33.96     42.14 o
   7   8   6      115.55      165.44     51.54 o
   8   8   6     2457.34     2662.56    175.87 o
   9   8   6     2499.65     2433.12    185.58 o
 -14   9   6       14.33      125.05     67.07 o
 -13   9   6     1993.49     1939.75    229.68 o
 -12   9   6     2189.45     2260.89     74.53 o
 -11   9   6     1096.29     1217.05     89.26 o
 -10   9   6     9628.64     9690.59    831.00 o
  -9   9   6      167.67      115.35    109.76 o
  -8   9   6     1837.29     2137.44     74.78 o
  -7   9   6      195.39      203.97     92.13 o
  -6   9   6     1034.09     1378.88     94.31 o
  -5   9   6    20758.70    21335.57    145.53 o
  -4   9   6     5612.75     5470.16     82.62 o
  -3   9   6      567.92      549.41     60.03 o
  -2   9   6      491.50      643.04    109.66 o
  -1   9   6     3238.88     3469.21     71.28 o
   0   9   6     6437.36     6245.90    202.82 o
   1   9   6     9370.26     9052.20    290.65 o
   2   9   6      298.57      294.17     47.06 o
   3   9   6     2070.77     2057.18    127.35 o
   4   9   6     1962.56     1857.12     59.11 o
   5   9   6      560.90      570.22     67.15 o
   6   9   6     8610.42     8456.76     85.88 o
   7   9   6      177.13      209.12     45.72 o
   8   9   6     1815.46     1697.54     77.13 o
 -14  10   6      989.11      849.45     73.10 o
 -13  10   6     3697.00     3539.15    576.31 o
 -12  10   6     4145.58     4435.98     81.90 o
 -11  10   6     1146.14     1236.00     82.49 o
 -10  10   6       98.30      162.04     62.01 o
  -9  10   6     2826.96     2968.39    188.37 o
  -8  10   6     3036.02     3417.79     79.42 o
  -7  10   6    15051.78    16218.58    140.87 o
  -6  10   6      916.88      948.74     70.93 o
  -5  10   6      320.40      449.75     89.95 o
  -4  10   6     2386.77     2734.19     75.19 o
  -3  10   6     4329.01     4233.13     97.68 o
  -2  10   6    17064.42    17030.81    130.57 o
  -1  10   6     3670.09     3812.85     66.26 o
   0  10   6      802.48      781.72     58.52 o
   1  10   6      163.87      244.87     43.00 o
   2  10   6     4952.60     4948.31    154.26 o
   3  10   6     1925.93     2051.08     82.04 o
   4  10   6     9574.84     9955.80    461.79 o
   5  10   6        0.59       42.32     49.88 o
   6  10   6      266.62      367.49     73.12 o
   7  10   6     1189.51     1048.39     50.76 o
 -13  11   6      616.30      481.50    171.63 o
 -12  11   6     1539.31     1752.29     87.20 o
 -11  11   6     4297.76     4684.17    171.53 o
 -10  11   6      692.78      712.86     64.63 o
  -9  11   6     5559.07     5827.44    284.27 o
  -8  11   6       54.80      169.83     69.22 o
  -7  11   6       29.99      -34.87     68.35 o
  -6  11   6     4628.41     5258.55    108.57 o
  -5  11   6       10.82        0.59     67.86 o
  -4  11   6     7534.71     7807.09     92.33 o
  -3  11   6      558.04      868.10     89.75 o
  -2  11   6     1200.69     1400.28     87.67 o
  -1  11   6     2077.97     2025.44     47.35 o
   0  11   6     1493.71     1550.81     44.80 o
   1  11   6     2781.63     2822.05     56.05 o
   2  11   6     4486.79     4416.64    214.87 o
   3  11   6      193.33      245.30     39.17 o
   4  11   6      382.79      409.89     51.39 o
   5  11   6     4032.14     4016.92    175.04 o
   6  11   6      618.72      653.28    120.75 o
 -13  12   6      799.44      802.09     91.44 o
 -12  12   6     1132.93     1148.64    125.32 o
 -11  12   6     1111.65     1379.57    157.41 o
 -10  12   6       15.99       98.33     76.68 o
  -9  12   6     2958.70     3388.28    265.34 o
  -8  12   6     5765.80     5899.27     75.84 o
  -7  12   6     1072.93     1606.14    102.53 o
  -6  12   6     3451.32     3615.37    106.30 o
  -5  12   6      221.42      267.67     92.82 o
  -4  12   6      631.62      812.33     93.81 o
  -3  12   6     9692.92    10351.67    117.19 o
  -2  12   6      513.24      576.16     64.69 o
  -1  12   6     7499.24     7894.96    108.87 o
   0  12   6      453.48      552.01    194.96 o
   1  12   6        4.72        8.29     60.76 o
   2  12   6     4134.94     4332.08     70.17 o
   3  12   6     2631.65     2764.54     58.64 o
   4  12   6     1512.96     1413.30     74.71 o
   5  12   6      656.30      603.24     57.75 o
 -12  13   6       67.08      167.19    111.94 o
 -11  13   6     6264.94     6089.09    376.99 o
 -10  13   6     4222.73     4081.64    189.91 o
  -9  13   6     1128.69     1349.44     78.69 o
  -8  13   6      175.97      382.99     58.86 o
  -7  13   6      795.87      785.29    101.15 o
  -6  13   6     3255.42     3489.95     81.83 o
  -5  13   6     5659.82     5944.58    110.85 o
  -4  13   6      332.14      423.20     88.66 o
  -3  13   6     2328.62     2313.06     74.60 o
  -2  13   6      482.61      461.34     67.17 o
  -1  13   6      304.55      240.53     89.85 o
   0  13   6     6125.70     5867.80    109.86 o
   1  13   6     1131.31     1140.93     66.87 o
   2  13   6     1001.57     1223.04    156.87 o
   3  13   6      204.42      134.87    105.75 o
   4  13   6      377.16      216.49    112.29 o
 -11  14   6       42.69       54.55     83.62 o
 -10  14   6      345.62      315.88     57.43 o
  -9  14   6      103.81      207.08     95.55 o
  -8  14   6     7025.75     6890.86    167.96 o
  -7  14   6     5887.88     6061.87     96.19 o
  -6  14   6      497.83      695.14    101.74 o
  -5  14   6        3.46      215.86     68.55 o
  -4  14   6     1415.27     1337.97     73.31 o
  -3  14   6      191.10      268.47     69.35 o
  -2  14   6     7491.65     7281.46    115.81 o
  -1  14   6       20.91       11.29     90.55 o
   0  14   6      457.75      391.11     66.67 o
   1  14   6      207.04      288.28     93.72 o
   2  14   6        4.57      -66.57     93.52 o
  -9  15   6     1643.57     1299.81     69.50 o
  -8  15   6        7.69       64.82     61.23 o
  -7  15   6     1434.13     1518.73    103.97 o
  -6  15   6      425.28      364.76    105.31 o
  -5  15   6     2901.97     3258.93    109.86 o
  -4  15   6     3928.65     4118.22    112.04 o
  -3  15   6      113.20       96.09     99.26 o
  -2  15   6        4.18      190.50     96.29 o
  -1  15   6     1516.37     1797.03    102.53 o
   0  15   6      258.33      365.15     69.44 o
  -6  16   6     1374.39     1281.50     79.75 o
  -5  16   6       34.36      -75.78    101.84 o
  -4  16   6     1111.57      949.44     76.87 o
  -3  16   6     1370.42     1726.20    105.80 o
   0 -19   7     1881.80     1504.24    108.87 o
   1 -19   7     5702.62     5164.68    324.93 o
   2 -19   7       17.32      306.33    178.56 o
   3 -19   7     1658.27     1812.48     69.69 o
   4 -19   7       66.39      168.80     53.21 o
   5 -19   7      893.18      805.64     66.69 o
  -3 -18   7        7.91       18.82    107.53 o
  -2 -18   7     3220.18     2907.48    203.01 o
  -1 -18   7     2173.44     1820.87     57.69 o
   0 -18   7       27.83      172.66     68.49 o
   1 -18   7      118.44      162.90     56.24 o
   2 -18   7      363.62      406.76     61.05 o
   3 -18   7     1017.45      972.77     73.35 o
   4 -18   7     4372.11     4005.85    139.78 o
   5 -18   7      349.59      374.78     72.00 o
   6 -18   7      639.63      523.38     68.22 o
   7 -18   7      237.22      278.79     70.22 o
  -5 -17   7      138.22      146.62     99.26 o
  -4 -17   7     4312.64     4250.48    471.48 o
  -3 -17   7     1008.57      902.35     59.34 o
  -2 -17   7       40.58       51.92     66.99 o
  -1 -17   7     1694.99     1635.04     69.65 o
   0 -17   7     2031.60     2005.51    131.91 o
   1 -17   7     3485.62     3419.92    202.68 o
   2 -17   7     3537.21     3188.41    109.95 o
   3 -17   7        8.76      -43.76     76.46 o
   4 -17   7       12.00      106.67     64.29 o
   5 -17   7      967.97     1026.08    133.99 o
   6 -17   7     1745.94     1848.45     90.64 o
   7 -17   7     8721.88     7438.87    888.81 o
   8 -17   7      689.12      608.91     87.77 o
   9 -17   7      266.85      381.62     66.24 o
  -6 -16   7     3379.32     3216.54    275.76 o
  -5 -16   7       73.19      129.38     60.74 o
  -4 -16   7       76.76      209.05     60.18 o
  -3 -16   7     3146.25     3164.30    128.79 o
  -2 -16   7      719.45      732.33    120.99 o
  -1 -16   7     4093.85     3977.68    109.17 o
   0 -16   7     1967.71     1907.23    101.37 o
   1 -16   7      161.57      264.77     63.70 o
   2 -16   7     5165.82     5134.40     95.20 o
   3 -16   7     4547.36     4564.11     77.37 o
   4 -16   7     1996.84     2162.98    117.39 o
   5 -16   7     7186.56     7331.48    138.20 o
   6 -16   7      788.45      944.38    112.83 o
   7 -16   7      123.38       -2.38    113.43 o
   8 -16   7     1991.11     1840.30    194.41 o
   9 -16   7       31.59       92.44     63.89 o
  10 -16   7     2598.51     2309.61    327.71 o
  -7 -15   7       98.54      116.90     58.07 o
  -6 -15   7      817.79      820.09     62.76 o
  -5 -15   7     5005.42     4747.00    230.82 o
  -4 -15   7      118.72      170.13     90.40 o
  -3 -15   7     2252.53     2228.90     64.05 o
  -2 -15   7      295.23      342.32     59.14 o
  -1 -15   7      169.42      219.65     62.12 o
   0 -15   7     9019.12     8616.00    346.15 o
   1 -15   7     2852.31     2863.90    163.98 o
   2 -15   7      841.97      788.85     65.03 o
   3 -15   7     1392.08     1493.00    117.09 o
   4 -15   7      390.69      839.57    114.82 o
   5 -15   7     3724.59     3815.48    130.07 o
   6 -15   7     5570.23     5477.39    122.44 o
   7 -15   7      975.92      983.12    110.56 o
   8 -15   7     4452.26     4005.57    244.05 o
   9 -15   7      465.36      420.96     65.63 o
  10 -15   7       70.01      169.51    124.38 o
  11 -15   7     3053.71     2938.53    183.47 o
  -8 -14   7     2363.92     2272.02    119.72 o
  -7 -14   7     2964.87     2812.26     81.16 o
  -6 -14   7       38.96       72.55     83.67 o
  -5 -14   7      174.32      276.99     76.26 o
  -4 -14   7      651.28      666.27    101.74 o
  -3 -14   7     2392.65     2458.33    191.80 o
  -2 -14   7     7385.21     7690.96    390.79 o
  -1 -14   7      271.95      368.19     58.57 o
   0 -14   7     4514.66     4481.38    275.08 o
   1 -14   7      364.27      497.82    177.67 o
   2 -14   7       60.55      -80.44     80.44 o
   3 -14   7    12113.72    12791.34    126.90 o
   4 -14   7     9637.00    10278.06    143.64 o
   5 -14   7      389.72      565.96    116.20 o
   6 -14   7     3059.52     2877.93     89.16 o
   7 -14   7      375.32      235.48     77.67 o
   8 -14   7     2207.05     2340.60    110.46 o
   9 -14   7     4616.79     3910.43    462.53 o
  10 -14   7       35.83      189.40     76.14 o
  11 -14   7     1687.18     1480.49    105.40 o
  -9 -13   7     2203.76     2124.57     81.87 o
  -8 -13   7       56.01      150.97     71.30 o
  -7 -13   7       41.33      104.07     68.74 o
  -6 -13   7      592.60      589.71     68.76 o
  -5 -13   7     4229.05     4641.90    226.92 o
  -4 -13   7     9022.00     9072.19    485.41 o
  -3 -13   7       11.46       44.05     56.05 o
  -2 -13   7     1543.32     1521.43     88.75 o
  -1 -13   7     1894.87     1998.99    151.62 o
   0 -13   7       47.90       85.48     71.65 o
   1 -13   7    27015.09    27298.87    169.50 o
   2 -13   7     7525.77     7354.96    112.34 o
   3 -13   7      155.57      395.47    112.04 o
   4 -13   7      510.20      664.03    116.50 o
   5 -13   7       19.94       -4.46     76.78 o
   6 -13   7    12103.53    12532.28    144.14 o
   7 -13   7    10632.32     9733.21    110.75 o
   8 -13   7      413.54      619.85    103.32 o
   9 -13   7      496.77      448.80     70.04 o
  10 -13   7      125.48      132.23     51.80 o
  11 -13   7      424.61      571.39    114.37 o
  12 -13   7     4832.18     4206.53    104.41 o
 -10 -12   7       60.69      198.00     82.14 o
  -9 -12   7     2414.90     2543.46     87.34 o
  -8 -12   7      315.57      355.27     68.72 o
  -7 -12   7     5701.95     5785.99     83.91 o
  -6 -12   7     5621.87     5511.35    181.98 o
  -5 -12   7       80.25      145.13     46.40 o
  -4 -12   7     2116.10     2085.99    148.45 o
  -3 -12   7     3884.30     4029.82    144.29 o
  -2 -12   7      863.12     1049.90     57.87 o
  -1 -12   7    11956.70    11957.14    668.12 o
   0 -12   7       32.69      127.88     71.70 o
   1 -12   7       74.49      263.02     78.46 o
   2 -12   7     5472.33     6442.58    135.52 o
   3 -12   7     1987.02     2189.53     90.84 o
   4 -12   7    15375.38    16273.26    162.37 o
   5 -12   7     6786.77     6671.81    105.01 o
   6 -12   7       78.50      191.29    106.79 o
   7 -12   7      901.10     1081.49     77.96 o
   8 -12   7      616.56      621.23    102.14 o
   9 -12   7     5246.49     5089.45     90.74 o
  10 -12   7     6137.98     5404.16    141.91 o
  11 -12   7      146.87      377.24     79.30 o
  12 -12   7      581.83      502.58     75.73 o
 -11 -11   7     3133.51     2760.00     96.49 o
 -10 -11   7        0.02       -6.44     73.22 o
  -9 -11   7     3274.07     3144.36     74.12 o
  -8 -11   7      642.25      624.47     57.88 o
  -7 -11   7      121.86      161.18     65.75 o
  -6 -11   7     6003.21     6144.78    140.57 o
  -5 -11   7     3599.53     3692.03    246.01 o
  -4 -11   7    18867.30    19854.24    711.77 o
  -3 -11   7    17430.90    17564.55    906.71 o
  -2 -11   7     1380.57     1351.31     59.78 o
  -1 -11   7     1657.07     1653.53     77.75 o
   0 -11   7    13609.62    14442.45    162.37 o
   1 -11   7       48.20       61.22     85.39 o
   2 -11   7    10823.11    11073.85    158.31 o
   3 -11   7      326.60      571.80    119.97 o
   4 -11   7      968.55      731.59     83.12 o
   5 -11   7     4745.83     5286.89    124.13 o
   6 -11   7     2963.30     2620.86     89.65 o
   7 -11   7    15343.82    16165.08    657.89 o
   8 -11   7     6710.15     6752.85    337.32 o
   9 -11   7       43.34      -32.25     61.00 o
  10 -11   7      770.15      740.06     54.30 o
  11 -11   7     2616.70     2505.90     66.76 o
  12 -11   7      213.59      218.27     44.95 o
  13 -11   7     2510.29     2356.65     71.92 o
 -12 -10   7       96.40       93.02    157.41 o
 -11 -10   7     1230.42     1107.72     88.24 o
 -10 -10   7      152.89      119.77     79.99 o
  -9 -10   7      255.68      357.71     75.56 o
  -8 -10   7     6787.98     6984.13     93.25 o
  -7 -10   7      667.59      712.45     55.05 o
  -6 -10   7     8740.42     8306.97    456.29 o
  -5 -10   7      937.20     1079.13     74.26 o
  -4 -10   7      375.10      336.04     66.22 o
  -3 -10   7     7703.49     7849.22    321.75 o
  -2 -10   7     7160.90     7435.49    192.33 o
  -1 -10   7     2992.47     3409.21    127.60 o
   0 -10   7     7686.82     8122.61    147.71 o
   1 -10   7      516.07      720.60    120.76 o
   2 -10   7     3987.80     4279.10    106.30 o
   3 -10   7    14283.40    14755.49    144.14 o
   4 -10   7      482.42      401.76     82.12 o
   5 -10   7     6901.93     7600.01    487.79 o
   6 -10   7      629.05      594.24     64.16 o
   7 -10   7      482.85      370.78    128.34 o
   8 -10   7    13550.69    13299.57    434.65 o
   9 -10   7     2246.66     2228.79    133.49 o
  10 -10   7     3322.56     3014.81    226.93 o
  11 -10   7     2459.74     2419.18    187.39 o
  12 -10   7      129.45      171.89     66.19 o
  13 -10   7      468.26      456.08     62.67 o
 -12  -9   7     1087.76     1068.62     73.59 o
 -11  -9   7      778.05      937.15    119.57 o
 -10  -9   7     7253.09     7153.29    114.07 o
  -9  -9   7      196.45      359.94    161.57 o
  -8  -9   7     1714.18     1779.24    122.39 o
  -7  -9   7      390.20      461.87     76.73 o
  -6  -9   7       68.89       49.85     69.12 o
  -5  -9   7    22996.41    23610.94   1263.44 o
  -4  -9   7     3093.88     3198.44     73.65 o
  -3  -9   7     4886.10     4958.67    346.09 o
  -2  -9   7     1442.44     1750.49     78.70 o
  -1  -9   7       64.70      289.27    117.49 o
   0  -9   7    21259.26    23763.55    208.63 o
   1  -9   7    27180.61    29363.68    217.94 o
   2  -9   7     1040.90     1073.27    125.81 o
   3  -9   7     1282.21     1442.85    101.89 o
   4  -9   7     2287.02     2224.35     99.11 o
   5  -9   7     7854.31     7660.96    378.53 o
   6  -9   7    31966.43    32851.57   1656.26 o
   7  -9   7     3014.97     2748.92    364.81 o
   8  -9   7     4928.33     5275.79    476.30 o
   9  -9   7      896.26      998.44     65.05 o
  10  -9   7      100.75      101.37     51.90 o
  11  -9   7     2865.12     2717.77     76.44 o
  12  -9   7     1967.36     1578.30     57.26 o
  13  -9   7      544.79      481.40     54.76 o
 -13  -8   7     2832.34     3046.04    287.49 o
 -12  -8   7     3879.67     4054.17    126.16 o
 -11  -8   7      561.49      637.78     65.39 o
 -10  -8   7      335.42      455.27     69.49 o
  -9  -8   7     5124.34     4867.18     76.76 o
  -8  -8   7     1076.74     1151.28     74.83 o
  -7  -8   7    15295.87    15179.80    111.51 o
  -6  -8   7     3204.14     3130.34     64.10 o
  -5  -8   7     1693.83     1807.16     63.75 o
  -4  -8   7     3943.60     4003.32    209.27 o
  -3  -8   7      976.64     1023.16     58.76 o
  -2  -8   7    23591.29    24367.94    223.29 o
  -1  -8   7    16953.96    19378.15    205.26 o
   0  -8   7     1143.10     1257.73    135.03 o
   1  -8   7      166.14      168.71     88.76 o
   2  -8   7     3289.37     3237.34    110.80 o
   3  -8   7    12395.70    12908.54    652.24 o
   4  -8   7    18715.54    19242.55    612.02 o
   5  -8   7     1415.04     1322.74    283.67 o
   6  -8   7     3567.09     3382.51     76.92 o
   7  -8   7      735.58      956.90    261.04 o
   8  -8   7      539.30      646.98     69.10 o
   9  -8   7    11548.79    11501.81     98.62 o
  10  -8   7     1415.45     1326.98     68.81 o
  11  -8   7     1438.71     1284.00     55.31 o
  12  -8   7      272.48      361.23     53.88 o
  13  -8   7      708.04      613.84     64.39 o
 -13  -7   7      323.65      480.42     93.16 o
 -12  -7   7      489.66      763.56     67.93 o
 -11  -7   7     1528.69     1692.72     93.86 o
 -10  -7   7     8320.82     8739.11    134.48 o
  -9  -7   7    13315.66    13060.09    117.40 o
  -8  -7   7      358.04      380.81     73.91 o
  -7  -7   7      785.97      820.89     73.22 o
  -6  -7   7     6859.23     6779.37    418.70 o
  -5  -7   7     1269.40     1412.72     64.63 o
  -4  -7   7    29755.22    29187.67   1822.00 o
  -3  -7   7     3429.17     3751.72     92.59 o
  -2  -7   7       17.82       69.25    123.53 o
  -1  -7   7      294.70      442.42    132.45 o
   0  -7   7     2200.59     2563.87     89.85 o
   1  -7   7    32752.78    33165.00   1458.88 o
   2  -7   7    23531.35    23464.17    734.81 o
   3  -7   7      498.56      637.18    136.71 o
   4  -7   7     1804.20     1836.63    166.08 o
   5  -7   7     4316.26     4470.49    126.70 o
   6  -7   7      416.44      500.74     79.25 o
   7  -7   7    18636.47    17478.71    965.73 o
   8  -7   7      774.05      794.12     61.52 o
   9  -7   7      218.97      272.71    122.59 o
  10  -7   7      607.69      758.98    112.95 o
  11  -7   7       23.13      154.98    123.46 o
  12  -7   7     5633.71     5489.36    150.63 o
  13  -7   7     1587.81     1588.76     48.86 o
 -13  -6   7      154.65      288.87     98.47 o
 -12  -6   7     5712.40     5843.67    490.42 o
 -11  -6   7     1790.13     1897.15    204.67 o
 -10  -6   7        9.69      108.26     90.50 o
  -9  -6   7     8490.84     8193.22    441.53 o
  -8  -6   7     4714.12     4893.97    175.44 o
  -7  -6   7     2905.59     2875.17    276.50 o
  -6  -6   7    18461.13    18649.35   1021.93 o
  -5  -6   7      318.47      305.96     63.88 o
  -4  -6   7     3497.08     3359.04    160.85 o
  -3  -6   7    21180.56    23348.17    287.78 o
  -2  -6   7     1386.50     1305.77    145.03 o
  -1  -6   7    25307.63    25633.39    591.91 o
   0  -6   7    10346.41    10260.16    420.48 o
   1  -6   7      766.88      860.90    119.72 o
   2  -6   7    10344.18    10854.74    956.67 o
   3  -6   7     4400.61     4325.42    257.17 o
   4  -6   7     8076.18     7726.55    177.77 o
   5  -6   7    21375.30    21863.57    347.07 o
   6  -6   7      689.08      731.44     66.81 o
   7  -6   7       63.94      134.22    126.90 o
   8  -6   7     5582.12     6158.18    155.73 o
   9  -6   7       53.37        4.10     73.95 o
  10  -6   7     9072.54     8923.12     73.94 o
  11  -6   7      846.77     1119.12     61.61 o
  12  -6   7      352.27      389.05     79.65 o
  13  -6   7      618.09      621.16     68.99 o
 -13  -5   7       89.27      313.04     92.63 o
 -12  -5   7       13.05      116.20     65.88 o
 -11  -5   7     8737.82     8856.33   1059.20 o
 -10  -5   7     4945.16     5074.28    530.59 o
  -9  -5   7     8923.03     8658.65    114.12 o
  -8  -5   7     1312.61     1324.10     65.78 o
  -7  -5   7       27.12      150.18     88.37 o
  -6  -5   7    14053.95    13568.40    130.37 o
  -5  -5   7    24973.57    23009.85    908.54 o
  -4  -5   7     3360.60     3468.89    151.53 o
  -3  -5   7     8959.35     8427.44    225.47 o
  -2  -5   7     2087.74     2181.66    178.91 o
  -1  -5   7     3156.22     2980.43    346.28 o
   0  -5   7    19195.82    19561.75   1297.20 o
   1  -5   7     6391.51     6345.34    232.65 o
   2  -5   7    14005.62    13574.88    658.98 o
   3  -5   7     9592.43     9141.06    606.03 o
   4  -5   7      494.49      582.58     80.29 o
   5  -5   7     7682.97     7820.81    158.01 o
   6  -5   7    13052.81    12580.59    325.08 o
   7  -5   7     1812.97     1682.74     65.31 o
   8  -5   7    16217.74    16729.45    343.75 o
   9  -5   7       72.91      110.43     51.74 o
  10  -5   7      461.21      580.59     79.73 o
  11  -5   7     3468.55     3612.37    120.45 o
  12  -5   7      186.96      244.02     89.18 o
  13  -5   7     3738.96     3594.56    108.62 o
 -13  -4   7     5230.69     5406.66     85.00 o
 -12  -4   7      187.35      446.09     91.63 o
 -11  -4   7     2253.43     2103.34     97.88 o
 -10  -4   7      324.06      448.57     87.18 o
  -9  -4   7      272.46      353.17     64.59 o
  -8  -4   7    11567.58    10718.70    100.85 o
  -7  -4   7     5165.19     5130.86    103.82 o
  -6  -4   7     2864.34     3079.13     96.19 o
  -5  -4   7    12913.07    12640.06    114.62 o
  -4  -4   7       22.40       44.64     99.61 o
  -3  -4   7    22137.71    20310.15    293.63 o
  -2  -4   7    43554.21    41454.30   3001.31 o
  -1  -4   7      436.24      405.08     92.85 o
   0  -4   7    11099.66    10383.24    624.55 o
   1  -4   7     2561.99     2850.82     88.69 o
   2  -4   7     3603.14     3665.35    110.75 o
   3  -4   7    29082.03    28493.58    698.56 o
   4  -4   7     5751.56     5290.08     77.67 o
   5  -4   7     7039.38     7180.99    112.29 o
   6  -4   7     6357.15     6096.09     85.41 o
   7  -4   7       31.85      147.88     55.72 o
   8  -4   7    19177.06    18590.77    329.59 o
   9  -4   7    19440.46    19526.68    108.80 o
  10  -4   7     1077.58     1167.61     92.64 o
  11  -4   7     3661.86     3851.00    132.57 o
  12  -4   7       25.18       61.99     75.22 o
  13  -4   7       92.02       75.01     89.10 o
 -14  -3   7       96.94       59.44     68.45 o
 -13  -3   7      204.73      175.25     90.05 o
 -12  -3   7      438.84      265.39     64.49 o
 -11  -3   7      299.20      329.59     61.12 o
 -10  -3   7    12346.42    11966.82    101.44 o
  -9  -3   7     1350.58     1247.13     92.92 o
  -8  -3   7     1023.68     1176.20     90.84 o
  -7  -3   7      131.05      340.88     87.18 o
  -6  -3   7      429.90      273.12     87.87 o
  -5  -3   7    25975.07    23078.71    143.64 o
  -3  -3   7        5.56       33.24     89.92 o
  -2  -3   7      902.14      859.23     87.65 o
  -1  -3   7     1885.40     2024.28     96.69 o
   0  -3   7    10636.06    11025.76    459.81 o
   1  -3   7    88240.20    87357.23   1895.75 o
   2  -3   7      140.77      140.59     73.22 o
   3  -3   7    16022.82    16047.25    113.73 o
   4  -3   7      496.20      413.18     59.65 o
   5  -3   7      151.26      -17.46     69.66 o
   6  -3   7    12774.71    12434.29    439.70 o
   7  -3   7    17561.60    16908.27    100.91 o
   8  -3   7     1586.40     1792.44     71.50 o
   9  -3   7     1873.36     2055.41    122.68 o
  10  -3   7     1180.80     1071.24    101.21 o
  11  -3   7     1863.04     2075.79     85.01 o
  12  -3   7     5873.08     5931.68    116.94 o
  13  -3   7       25.51      113.02    153.26 o
 -14  -2   7      638.22      774.57     85.20 o
 -13  -2   7      948.91      984.68     61.81 o
 -12  -2   7     5462.24     5647.08    234.49 o
 -11  -2   7      211.20      399.43     76.85 o
 -10  -2   7      897.68     1096.25     89.85 o
  -9  -2   7     7249.03     6834.48     86.38 o
  -8  -2   7      341.42      277.18     63.20 o
  -7  -2   7    16141.55    14915.98    131.86 o
  -6  -2   7    17912.84    16717.37    137.60 o
  -5  -2   7      325.61      257.87     63.10 o
  -4  -2   7     2392.85     2568.47    155.77 o
  -3  -2   7     7814.41     7833.89    177.52 o
  -2  -2   7    19263.59    17995.80    146.08 o
  -1  -2   7    52230.71    50232.06    505.23 o
   0  -2   7    15283.61    15539.72    104.27 o
   1  -2   7        8.81       92.25     67.42 o
   2  -2   7    16362.03    16325.86    104.36 o
   3  -2   7      140.28      234.98    101.44 o
   4  -2   7    30616.27    29727.97    201.99 o
   5  -2   7     2762.31     2573.67     62.41 o
   6  -2   7     5286.17     4955.77     74.79 o
   7  -2   7     1303.11     1243.46     88.12 o
   8  -2   7     2123.96     2372.18    120.91 o
   9  -2   7    11120.45    11183.84    248.31 o
  10  -2   7     6225.93     6487.75     90.71 o
  11  -2   7      387.16      574.94     57.02 o
  12  -2   7      741.44      837.03     90.63 o
  13  -2   7      571.11      522.03     87.81 o
 -15  -1   7     2478.78     2649.29    211.01 o
 -14  -1   7     1903.41     2082.11     83.12 o
 -13  -1   7      173.21      265.63     57.94 o
 -12  -1   7      750.58      990.61    139.14 o
 -11  -1   7     5181.50     5220.29    190.20 o
 -10  -1   7      319.22      545.31     65.58 o
  -9  -1   7    15579.11    15235.41    595.17 o
  -8  -1   7     1080.13      863.65     65.58 o
  -7  -1   7       39.16       72.02     58.05 o
  -6  -1   7     6388.97     6080.99    104.32 o
  -5  -1   7     8846.78     7943.49    287.11 o
  -4  -1   7    23502.31    23407.73    664.33 o
  -3  -1   7    17813.48    17337.06    146.12 o
  -2  -1   7       11.43      109.71     61.57 o
  -1  -1   7    13806.98    13544.88    128.19 o
   0  -1   7     5178.02     4973.07     97.33 o
   1  -1   7    12998.82    13006.19    151.07 o
   2  -1   7    54236.29    51813.20    507.46 o
   3  -1   7     1149.97     1303.80    201.20 o
   4  -1   7       54.51       -0.11     95.10 o
   5  -1   7     8697.71     8430.15     74.06 o
   6  -1   7       27.21       30.24    117.49 o
   7  -1   7    11242.76    11001.86    351.48 o
   8  -1   7     5516.17     5585.25    279.81 o
   9  -1   7     1170.89     1218.92     87.67 o
  10  -1   7     3010.11     2902.48     86.58 o
  11  -1   7      494.88      594.87     99.30 o
  12  -1   7     3809.62     3711.79     82.58 o
  13  -1   7     3666.15     3781.51    103.14 o
 -15   0   7      312.15      300.17    131.56 o
 -14   0   7     2969.10     2963.94    216.01 o
 -13   0   7     2651.38     2554.74    157.71 o
 -12   0   7     1813.60     1856.20     76.02 o
 -11   0   7     9465.86     8972.76    725.90 o
 -10   0   7       81.12       79.04     48.78 o
  -9   0   7     1415.31     1347.82    102.31 o
  -8   0   7    19197.61    18193.51    937.80 o
  -7   0   7     1126.90     1164.39     66.43 o
  -6   0   7     7088.27     6844.89    220.54 o
  -5   0   7     4205.45     4249.13    232.70 o
  -4   0   7       79.23       72.28     66.64 o
  -3   0   7    54430.24    54270.27    404.23 o
  -2   0   7     9056.74     8936.62    111.05 o
  -1   0   7    25684.83    24603.49    257.86 o
   0   0   7    23415.88    22255.03    225.57 o
   1   0   7       18.76      133.13     50.29 o
   2   0   7     9323.70     9287.83    211.06 o
   3   0   7    24511.39    23526.03    506.82 o
   4   0   7     9063.91     8833.08    364.01 o
   5   0   7     9366.68     8958.08    418.10 o
   6   0   7      131.55      192.28     54.63 o
   7   0   7      605.56      588.36     61.82 o
   8   0   7     9000.19     8692.05    111.49 o
   9   0   7      776.92      739.91     46.41 o
  10   0   7     2899.49     2815.43    134.40 o
  11   0   7      443.13      622.07     82.57 o
  12   0   7      331.72      318.44     60.35 o
 -15   1   7     1365.32     1639.73     94.38 o
 -14   1   7     1744.58     1604.70     92.33 o
 -13   1   7      306.30      557.03    119.08 o
 -12   1   7      286.94      304.15     93.72 o
 -11   1   7     6825.37     6811.56    357.07 o
 -10   1   7    19695.15    19594.45    818.52 o
  -9   1   7     2754.59     2918.33    124.46 o
  -8   1   7     8202.88     7857.89    473.35 o
  -7   1   7     1447.19     1502.98     79.77 o
  -6   1   7     1233.36     1134.69     55.20 o
  -5   1   7    27241.41    24844.54   1545.46 o
  -4   1   7      386.72      357.14     60.05 o
  -3   1   7    23267.37    23220.48    517.27 o
  -2   1   7       39.33       79.68     56.42 o
  -1   1   7      126.62      223.39     46.34 o
   0   1   7    31004.71    31033.50    123.56 o
   1   1   7    19441.97    18270.35    222.70 o
   2   1   7    11644.64    11036.81     73.97 o
   3   1   7    13180.56    12964.06    151.87 o
   4   1   7      849.80      954.52     80.89 o
   5   1   7     1824.25     2023.80    139.48 o
   6   1   7     8829.83     8864.07    236.42 o
   7   1   7      110.50       99.08     69.30 o
   8   1   7     4039.02     4130.21    147.31 o
   9   1   7      165.42      258.28     41.10 o
  10   1   7      244.44      268.50     93.88 o
  11   1   7     3403.42     3543.21     96.96 o
  12   1   7     1943.38     2080.39    103.74 o
 -15   2   7     1603.70     1714.01     94.57 o
 -14   2   7       17.89       49.18     82.47 o
 -13   2   7     9197.78     9621.60    438.45 o
 -12   2   7     4731.21     4606.94    337.93 o
 -11   2   7     2130.17     2282.04     85.60 o
 -10   2   7     2381.93     2546.47    150.89 o
  -9   2   7     1454.83     1354.29    122.36 o
  -8   2   7     8373.70     8411.01    390.31 o
  -7   2   7    19398.12    18848.06    789.15 o
  -6   2   7       23.61       63.81     57.88 o
  -5   2   7    10492.29    10467.55    526.68 o
  -4   2   7     8575.40     8767.74    191.59 o
  -3   2   7      743.00      915.63     64.59 o
  -2   2   7    69033.56    66426.50    304.23 o
  -1   2   7    11457.11    10892.80    212.64 o
   0   2   7      615.93      521.41     55.28 o
   1   2   7      332.15      240.00     47.87 o
   2   2   7     1049.71     1005.16     49.99 o
   3   2   7    12816.24    12398.32    250.39 o
   4   2   7    20264.73    19338.99    489.03 o
   5   2   7      105.22      133.08     41.17 o
   6   2   7      161.06      248.55     45.95 o
   7   2   7      111.99       84.77     45.66 o
   8   2   7       33.22      219.99     63.34 o
   9   2   7    11278.84    11505.66    162.00 o
  10   2   7      130.11      211.65     41.72 o
  11   2   7     1238.27     1306.99     46.77 o
  12   2   7        5.14       21.84     57.97 o
 -16   3   7        4.38      -26.87     89.85 o
 -15   3   7     5921.78     6459.15    200.66 o
 -14   3   7      395.63      422.59     72.71 o
 -13   3   7      190.48      255.73     57.24 o
 -12   3   7      575.92      714.22     47.39 o
 -11   3   7     1299.83     1364.92     57.93 o
 -10   3   7     8104.36     8436.02    473.54 o
  -9   3   7     5588.61     5434.54    274.63 o
  -8   3   7     6461.97     6738.52    255.27 o
  -7   3   7       32.45       11.70     54.27 o
  -6   3   7      330.30      389.55     49.00 o
  -5   3   7     7426.14     6884.78    490.92 o
  -4   3   7    28017.80    27166.03    753.73 o
  -3   3   7      377.62      361.94     39.67 o
  -2   3   7      662.12      799.76     47.89 o
  -1   3   7    12854.93    12889.89    118.78 o
   0   3   7      861.96      904.77     49.80 o
   1   3   7    24380.86    23132.77    336.42 o
   2   3   7    15760.11    15409.51    217.89 o
   3   3   7     2320.97     2191.10    100.90 o
   4   3   7      191.10      245.59     51.71 o
   5   3   7      120.68      224.02    133.09 o
   6   3   7     5283.06     5168.57     82.67 o
   7   3   7    12963.78    12426.78    207.98 o
   8   3   7       15.81       45.73     64.02 o
   9   3   7     1484.73     1624.39     56.05 o
  10   3   7      771.78      705.09     49.02 o
  11   3   7      128.37      180.29     55.37 o
 -15   4   7      134.06      181.15     85.34 o
 -14   4   7     5259.42     5869.84    294.07 o
 -13   4   7      103.74      133.41     56.06 o
 -12   4   7     7862.09     7948.49    516.30 o
 -11   4   7     1212.35     1342.51    103.13 o
 -10   4   7       33.63       74.46     46.42 o
  -9   4   7     9351.31     9190.34    466.04 o
  -8   4   7     3665.02     3478.95    238.03 o
  -7   4   7    14987.91    14869.12    887.83 o
  -6   4   7    11542.86    11464.36    774.24 o
  -5   4   7        9.79       12.18     58.03 o
  -4   4   7      481.48      477.95     45.94 o
  -3   4   7    19237.84    18738.04    101.74 o
  -2   4   7     2413.97     2481.25     55.48 o
  -1   4   7    26203.98    24835.31    102.07 o
   0   4   7     4753.27     4173.21     68.40 o
   1   4   7     1106.84     1084.06     89.36 o
   2   4   7     3542.48     3561.99     50.08 o
   3   4   7     3276.29     3463.06    101.64 o
   4   4   7    14027.54    13752.78    179.75 o
   5   4   7     4952.57     4708.48    134.09 o
   6   4   7     1065.59     1039.96     43.13 o
   7   4   7      114.13      239.63     77.03 o
   8   4   7     3785.92     3682.61     51.34 o
   9   4   7       63.82       19.34     46.24 o
  10   4   7     6471.32     6603.26    327.34 o
  11   4   7        1.34       81.15     56.53 o
 -15   5   7      858.15      948.57    143.25 o
 -14   5   7     4140.05     4390.63    360.20 o
 -13   5   7       12.86       68.63     80.63 o
 -12   5   7     1191.05     1365.46     96.17 o
 -11   5   7    11985.01    12290.30    813.40 o
 -10   5   7     2240.40     2287.74    183.54 o
  -9   5   7     8644.56     8745.23    469.38 o
  -8   5   7      135.04      224.60     54.20 o
  -7   5   7      108.57       33.84     60.99 o
  -6   5   7     8092.23     8111.79    605.73 o
  -5   5   7     7694.84     7676.05    573.58 o
  -4   5   7     2783.66     2749.44    115.35 o
  -3   5   7    15627.18    15524.53    343.11 o
  -2   5   7      882.87     1029.68     85.00 o
  -1   5   7      172.85      215.39     55.48 o
   0   5   7     6844.75     6264.69     62.76 o
   1   5   7      787.38      791.59    103.52 o
   2   5   7    15172.24    14613.81     84.65 o
   3   5   7     5032.43     4660.45     95.10 o
   4   5   7      247.88      306.45     36.75 o
   5   5   7     2556.75     2677.08     60.86 o
   6   5   7     1604.24     1679.52     51.35 o
   7   5   7     3047.24     3230.23     55.19 o
   8   5   7     5864.64     6087.41    209.10 o
   9   5   7      882.56      938.44     67.04 o
  10   5   7       12.55       70.79     42.47 o
 -15   6   7     1444.03     1303.02     83.92 o
 -14   6   7     1828.54     1959.95     84.51 o
 -13   6   7     6074.48     6510.51    298.88 o
 -12   6   7       26.01      232.02     84.65 o
 -11   6   7     2662.77     2719.54    259.48 o
 -10   6   7     1499.31     1619.36     59.34 o
  -9   6   7      149.52      272.49     55.00 o
  -8   6   7    12075.37    12016.14    872.12 o
  -7   6   7     3572.48     3648.64    218.78 o
  -6   6   7     1368.01     1324.59    159.05 o
  -5   6   7     2496.14     2504.79    209.42 o
  -4   6   7      672.49      694.08     60.88 o
  -3   6   7     4591.78     4739.49     61.60 o
  -2   6   7    20673.61    21104.37     96.95 o
  -1   6   7      585.66      559.17     47.94 o
   0   6   7     4907.76     4566.61    114.12 o
   1   6   7      439.62      448.97     57.69 o
   2   6   7      624.81      673.20     81.88 o
   3   6   7    18448.45    17674.37    164.32 o
   4   6   7     2016.53     2006.79     91.24 o
   5   6   7     9639.25     9599.40    235.59 o
   6   6   7      631.60      716.34     49.86 o
   7   6   7      638.93      539.90     61.08 o
   8   6   7     1240.58     1314.76     60.89 o
   9   6   7     3682.02     3766.57    117.07 o
  10   6   7      630.93      530.05     88.53 o
 -15   7   7     2397.45     2439.12    247.41 o
 -14   7   7      178.98      233.76     77.52 o
 -13   7   7       49.42      177.82     76.14 o
 -12   7   7      371.36      462.23     78.65 o
 -11   7   7     3786.33     3847.42    260.59 o
 -10   7   7    17552.34    18066.60   1188.43 o
  -9   7   7     2944.97     3135.16    187.51 o
  -8   7   7     4533.70     4542.26    325.65 o
  -7   7   7      171.38      263.73     51.61 o
  -6   7   7      336.93      389.52     61.39 o
  -5   7   7     9205.23     9269.57   1076.24 o
  -4   7   7    15907.73    15545.30   1135.93 o
  -3   7   7     2248.00     2370.02    119.22 o
  -2   7   7     1244.14     1167.03     48.44 o
  -1   7   7     1644.76     1854.87    105.50 o
   0   7   7     4358.81     4499.44     57.39 o
   1   7   7    15970.26    15917.48    283.87 o
   2   7   7      877.86      825.94     42.82 o
   3   7   7     4972.88     4938.93    103.17 o
   4   7   7      526.96      507.48     61.68 o
   5   7   7       49.72      135.32     72.22 o
   6   7   7     5352.48     5462.05     50.26 o
   7   7   7     3425.55     3303.18     67.96 o
   8   7   7     1711.33     1580.33     55.43 o
   9   7   7      206.90      322.32     42.56 o
 -15   8   7      312.88      301.22     83.85 o
 -14   8   7     1732.14     1865.36    273.02 o
 -13   8   7     2160.89     2431.36    196.30 o
 -12   8   7     7074.87     7422.85    603.55 o
 -11   8   7      415.85      473.27     78.44 o
 -10   8   7      441.53      501.68     64.23 o
  -9   8   7     2088.69     1960.60    107.76 o
  -8   8   7      336.71      505.05     49.98 o
  -7   8   7    16105.87    15967.82   1314.44 o
  -6   8   7     3740.34     4059.04    591.42 o
  -5   8   7      515.10      546.45     59.79 o
  -4   8   7      381.03      408.79     64.49 o
  -3   8   7     1751.07     1755.81     48.03 o
  -2   8   7     6094.36     6204.08     70.54 o
  -1   8   7    16858.77    17058.60    239.64 o
   0   8   7       75.42      166.13     37.42 o
   1   8   7      373.68      388.27     50.49 o
   2   8   7     1754.75     1847.26    120.86 o
   3   8   7      730.66      876.37     65.09 o
   4   8   7    17045.99    16800.78    362.62 o
   5   8   7      225.03      197.30     43.89 o
   6   8   7     1928.70     1890.59     67.96 o
   7   8   7      734.99      668.64     46.51 o
   8   8   7      110.95      161.54     47.77 o
 -14   9   7      792.94     1024.03    195.95 o
 -13   9   7      113.23      234.61     79.82 o
 -12   9   7      390.41      397.56     81.38 o
 -11   9   7      737.03      751.54     95.99 o
 -10   9   7      877.99      947.89     55.52 o
  -9   9   7    11797.57    12839.17    100.92 o
  -8   9   7      346.95      526.12     69.24 o
  -7   9   7        1.30       71.34     67.58 o
  -6   9   7     3225.27     3289.12    356.73 o
  -5   9   7       82.34      128.04     70.09 o
  -4   9   7    12102.98    12218.92   1000.70 o
  -3   9   7     5337.63     5307.39     81.93 o
  -2   9   7     1637.83     1552.81     61.38 o
  -1   9   7     5268.14     5536.42    303.10 o
   0   9   7     5940.47     5749.21    159.60 o
   1   9   7     3083.66     3082.69    111.03 o
   2   9   7    12607.63    12468.63    370.15 o
   3   9   7       45.21       22.01     41.16 o
   4   9   7      501.67      566.22     74.34 o
   5   9   7     3103.11     2997.17     84.14 o
   6   9   7      466.62      597.15     55.38 o
   7   9   7     6275.75     6119.16     96.51 o
 -14  10   7     4154.09     3906.87    583.29 o
 -13  10   7     5477.13     5123.75    512.46 o
 -12  10   7      851.43     1017.35    204.57 o
 -11  10   7     1127.36     1188.82     92.08 o
 -10  10   7        3.14      -86.81    119.22 o
  -9  10   7      958.72     1213.03    125.47 o
  -8  10   7     8696.93     9141.86     80.80 o
  -7  10   7     1092.15     1194.32     96.19 o
  -6  10   7    11144.92    11701.33    125.22 o
  -5  10   7      652.47      749.82     64.79 o
  -4  10   7      230.27       57.16     61.52 o
  -3  10   7    10459.74    11212.44    116.80 o
  -2  10   7     6215.19     6334.95    397.20 o
  -1  10   7     4605.01     4394.79     53.52 o
   0  10   7      614.35      655.38     40.46 o
   1  10   7       96.96       63.52     50.75 o
   2  10   7     2303.69     2317.21     89.85 o
   3  10   7     5334.45     5383.93    140.58 o
   4  10   7     1789.28     1866.91     65.18 o
   5  10   7     3799.98     3760.40    160.86 o
   6  10   7        5.51      -53.05     55.74 o
   7  10   7       41.73       80.14     97.68 o
 -13  11   7       84.29      229.95     85.31 o
 -12  11   7        3.93        0.76     80.03 o
 -11  11   7     3589.27     3903.02     87.81 o
 -10  11   7     6035.40     6009.47    343.36 o
  -9  11   7      636.69      804.48    182.63 o
  -8  11   7     1787.49     2024.15     74.40 o
  -7  11   7      408.89      458.27     66.87 o
  -6  11   7     3440.46     3890.77    105.70 o
  -5  11   7    10666.45    11472.19    121.65 o
  -4  11   7       16.66      -63.20     63.20 o
  -3  11   7     5813.17     6006.39    106.30 o
  -2  11   7      322.41      310.77     60.73 o
  -1  11   7      178.49      148.37    122.44 o
   0  11   7     7013.90     7117.92    176.63 o
   1  11   7     3438.48     3451.30     67.96 o
   2  11   7     1250.61     1311.52     82.64 o
   3  11   7     1627.28     1738.90     56.90 o
   4  11   7      116.87       87.82     46.50 o
   5  11   7     1224.66     1351.92     54.94 o
 -12  12   7     1285.36     1405.62    196.35 o
 -11  12   7       61.91       64.58     79.02 o
 -10  12   7       24.89       96.88     77.33 o
  -9  12   7      767.15      726.14     61.28 o
  -8  12   7     4569.93     4834.40     72.47 o
  -7  12   7     8054.00     8544.93    121.95 o
  -6  12   7      954.72      943.10     69.84 o
  -5  12   7     3052.35     3201.47     79.65 o
  -4  12   7       12.64      253.41     60.63 o
  -3  12   7     2637.99     2427.18     77.77 o
  -2  12   7    13450.89    13930.09    123.24 o
  -1  12   7      100.72      157.02     62.11 o
   0  12   7     2115.64     2275.58     74.15 o
   1  12   7       18.84      147.33    122.69 o
   2  12   7       36.20       -0.19     63.10 o
   3  12   7     2652.04     2751.33     67.95 o
   4  12   7     4191.92     4043.50    191.82 o
 -11  13   7        1.61       24.21     67.44 o
 -10  13   7     5351.70     5245.13    128.29 o
  -9  13   7     3776.68     3931.47     95.35 o
  -8  13   7      720.28      745.89     76.82 o
  -7  13   7       70.59      352.97     70.44 o
  -6  13   7      703.23      726.64    101.94 o
  -5  13   7     2129.40     2265.71     74.69 o
  -4  13   7     5027.64     4741.54     87.97 o
  -3  13   7      232.60      320.28     65.38 o
  -2  13   7     1175.39     1213.94     91.93 o
  -1  13   7      477.77      421.82     93.52 o
   0  13   7      216.97      199.71     62.51 o
   1  13   7     3377.17     3491.75    105.21 o
   2  13   7      744.06      742.08     47.98 o
   3  13   7      601.81      604.66     55.72 o
 -10  14   7        2.77      -17.98     79.49 o
  -9  14   7     1348.67     1324.92    233.55 o
  -8  14   7      364.97      380.84     73.97 o
  -7  14   7     3937.76     3891.16    113.13 o
  -6  14   7     2432.52     2437.29     78.46 o
  -5  14   7       97.20      276.19     97.68 o
  -4  14   7       65.97       33.88     96.39 o
  -3  14   7     1342.07     1438.12     71.43 o
  -2  14   7      350.64      425.19     96.69 o
  -1  14   7     3511.40     3296.38    107.29 o
   0  14   7       13.32       18.43     68.26 o
   1  14   7       43.95      126.80     95.80 o
  -8  15   7      827.65      610.81     64.51 o
  -7  15   7        8.05       98.77     71.33 o
  -6  15   7     2187.37     1889.26    110.75 o
  -5  15   7     1056.88     1097.24     76.18 o
  -4  15   7     1057.57     1446.94    102.23 o
  -3  15   7     2482.45     2690.00    108.97 o
  -2  15   7        3.63      -78.26     99.76 o
  -1  15   7       18.45     -100.25    100.25 o
   0 -19   8      829.27      680.05     93.88 o
   1 -19   8     1369.68     1291.88    130.85 o
   2 -19   8     4544.07     4118.14    195.28 o
   3 -19   8     1087.01     1063.76     73.05 o
   4 -19   8       47.79      103.56     63.16 o
   5 -19   8      226.05      202.53     61.03 o
  -3 -18   8     2150.82     1788.01     63.32 o
  -2 -18   8      767.06      783.70     95.45 o
  -1 -18   8     2047.08     2133.65    138.26 o
   0 -18   8     2134.76     1827.84     87.89 o
   1 -18   8        6.75      -68.77     68.77 o
   2 -18   8     1303.72     1212.77    122.76 o
   3 -18   8     1937.60     2021.90    134.09 o
   4 -18   8      809.71      838.17     87.38 o
   5 -18   8     6320.67     6310.75    217.10 o
   6 -18   8      685.70      548.03    118.98 o
   7 -18   8       21.86       86.55     97.43 o
  -5 -17   8     3599.18     3340.25    266.84 o
  -4 -17   8       76.06       35.02     66.34 o
  -3 -17   8     3461.32     3429.92    159.27 o
  -2 -17   8      906.54      830.87     57.53 o
  -1 -17   8      275.24      308.28     69.47 o
   0 -17   8     4851.24     4738.02    101.12 o
   1 -17   8     4840.49     4664.88    250.77 o
   2 -17   8      780.01      746.92     65.04 o
   3 -17   8     3221.82     3400.58    261.33 o
   4 -17   8      325.68      511.80    103.62 o
   5 -17   8      678.32      685.23    119.37 o
   6 -17   8     2215.86     2322.87     89.46 o
   7 -17   8      568.72      839.97    114.42 o
   8 -17   8     5656.39     4692.29    603.40 o
   9 -17   8      535.34      586.13     89.55 o
  -6 -16   8      283.85      350.76     63.47 o
  -5 -16   8     2423.86     2204.79    159.11 o
  -4 -16   8       80.26      142.34     60.30 o
  -3 -16   8      334.00      410.82    164.27 o
  -2 -16   8     3939.59     3727.31     79.86 o
  -1 -16   8     1427.07     1573.83     96.95 o
   0 -16   8     2436.02     2587.99     90.29 o
   1 -16   8      984.66      959.60    117.44 o
   2 -16   8       13.83        1.37     76.60 o
   3 -16   8     4842.64     4644.79     99.31 o
   4 -16   8     8020.65     7822.45    114.62 o
   5 -16   8      149.26      313.14     78.46 o
   6 -16   8     3723.89     3868.77     92.72 o
   7 -16   8        7.02      113.92     76.38 o
   8 -16   8       86.22     -109.57    109.57 o
   9 -16   8     2004.39     1990.97    330.83 o
  10 -16   8       19.94      -20.41     64.66 o
  -7 -15   8       14.43       71.48     61.86 o
  -6 -15   8      484.27      513.96     55.74 o
  -5 -15   8     2161.70     2176.93    125.85 o
  -4 -15   8     7065.24     6728.40    113.31 o
  -3 -15   8       11.72      100.21     60.09 o
  -2 -15   8     2059.16     2244.78    139.17 o
  -1 -15   8      127.59      204.37     59.14 o
   0 -15   8      216.21      301.14     54.15 o
   1 -15   8    13265.16    13735.21    194.22 o
   2 -15   8     5600.33     5842.95    104.66 o
   3 -15   8      301.04      392.99     80.94 o
   4 -15   8      178.32      366.14     78.06 o
   5 -15   8      145.75      249.25     80.44 o
   6 -15   8     5044.68     5239.14     96.09 o
   7 -15   8     9255.00     8937.82    110.46 o
   8 -15   8       22.15      103.32     72.02 o
   9 -15   8     1583.14     1309.66     77.00 o
  10 -15   8       19.91      -80.23     94.66 o
  11 -15   8        9.42      -85.10    108.08 o
  -8 -14   8      305.88      388.94     62.54 o
  -7 -14   8     3809.44     3873.54    157.66 o
  -6 -14   8     6909.26     6888.27    390.57 o
  -5 -14   8        0.29       56.82     47.22 o
  -4 -14   8      261.33      358.93     57.52 o
  -3 -14   8     1101.61     1245.34     82.45 o
  -2 -14   8     1352.42     1499.87     61.48 o
  -1 -14   8    10843.97    10996.94    553.19 o
   0 -14   8     1125.04     1252.01    114.57 o
   1 -14   8     1143.75     1252.11    120.51 o
   2 -14   8      166.93      427.17    110.85 o
   3 -14   8      584.42      725.65     85.89 o
   4 -14   8    12073.68    12828.29    152.76 o
   5 -14   8    10185.07    10251.61    142.26 o
   6 -14   8       38.93      281.84    107.58 o
   7 -14   8      171.37       75.39    104.12 o
   8 -14   8      407.10      411.51     76.87 o
   9 -14   8     3018.56     2737.06     88.27 o
  10 -14   8     5275.41     4672.14    441.09 o
  11 -14   8      162.05      283.02    109.32 o
  -9 -13   8     4201.70     4140.41    287.27 o
  -8 -13   8     1902.99     1924.79    140.88 o
  -7 -13   8       63.05      110.12     77.81 o
  -6 -13   8     1743.92     1837.82     88.56 o
  -5 -13   8     2150.70     2159.85     80.19 o
  -4 -13   8     3750.05     3749.13    167.42 o
  -3 -13   8     6915.70     7000.50    268.57 o
  -2 -13   8       28.23       43.93     55.86 o
  -1 -13   8      213.53      326.64     44.99 o
   0 -13   8     2285.11     2436.38    103.62 o
   1 -13   8      137.28      -24.47    113.53 o
   2 -13   8    10261.68    11660.81    155.63 o
   3 -13   8     2930.90     3749.30    125.91 o
   4 -13   8      197.58      311.76     78.95 o
   5 -13   8     4277.11     4381.63    123.34 o
   6 -13   8     1114.25     1428.91    106.79 o
   7 -13   8     7126.30     7566.37    127.50 o
   8 -13   8     6541.48     6034.13     95.80 o
   9 -13   8       44.85      -74.00     74.00 o
  10 -13   8       95.84       -9.29     73.68 o
  11 -13   8     1520.43     1227.28     64.34 o
  12 -13   8      629.62      613.57     78.10 o
 -10 -12   8       75.16       41.70     72.70 o
  -9 -12   8       13.06      124.80     67.42 o
  -8 -12   8     2934.93     3122.62    153.15 o
  -7 -12   8     2234.34     2253.35    209.66 o
  -6 -12   8     6224.07     6402.06    315.10 o
  -5 -12   8     5058.25     4881.37    361.35 o
  -4 -12   8       26.28       41.69     79.53 o
  -3 -12   8     5580.51     5517.42    241.88 o
  -2 -12   8     4986.13     4904.72    229.29 o
  -1 -12   8     1695.29     1806.20    161.92 o
   0 -12   8    14224.04    14467.02    165.04 o
   1 -12   8       59.84       29.62    114.42 o
   2 -12   8      508.81      908.13    120.86 o
   3 -12   8    18636.76    18556.01    145.33 o
   4 -12   8      897.56      955.97     85.79 o
   5 -12   8    16639.37    16932.84    153.45 o
   6 -12   8     7066.80     7316.33    125.42 o
   7 -12   8        0.65       45.37     71.92 o
   8 -12   8     3325.33     3500.39    407.65 o
   9 -12   8     1232.22     1214.66     78.19 o
  10 -12   8     2520.14     2584.76    198.02 o
  11 -12   8     2791.52     2869.34    270.47 o
  12 -12   8        0.01      121.62     54.17 o
 -11 -11   8      423.68      423.00     63.42 o
 -10 -11   8     6195.27     6357.31    355.32 o
  -9 -11   8      240.78      338.16     54.40 o
  -8 -11   8     3121.30     3178.68    154.11 o
  -7 -11   8      117.32      151.50     82.37 o
  -6 -11   8       36.67       28.29     55.31 o
  -5 -11   8    17742.62    17820.41    954.44 o
  -4 -11   8    25199.43    24853.62   1125.08 o
  -3 -11   8     2163.27     2220.21     84.10 o
  -2 -11   8     5248.91     5508.63    115.51 o
  -1 -11   8       30.28      -40.81     83.81 o
   0 -11   8     6329.54     6943.94    146.81 o
   1 -11   8    13391.74    14886.65    175.15 o
   2 -11   8      689.85      808.67     88.66 o
   3 -11   8     6114.81     6082.48    135.52 o
   4 -11   8     1221.94     1187.39    112.24 o
   5 -11   8     1240.94     1230.47     82.52 o
   6 -11   8     8389.33     8855.13    469.47 o
   7 -11   8     3555.06     3824.85     71.69 o
   8 -11   8     7791.45     7449.02    284.86 o
   9 -11   8     4514.23     4170.24    345.88 o
  10 -11   8      521.87      680.89     65.88 o
  11 -11   8      740.87      826.63     83.72 o
  12 -11   8     2258.95     1995.28    135.92 o
 -12 -10   8     3184.42     3443.16    104.43 o
 -11 -10   8      120.16      127.83     64.32 o
 -10 -10   8      363.97      479.73     58.67 o
  -9 -10   8     1081.69     1021.31    138.48 o
  -8 -10   8      463.46      579.04     65.24 o
  -7 -10   8     9847.02    10321.34    464.14 o
  -6 -10   8     2338.89     2366.10    160.84 o
  -5 -10   8     2727.42     3069.77     75.04 o
  -4 -10   8      775.46      894.37     50.04 o
  -3 -10   8     2731.04     2684.16    126.53 o
  -2 -10   8    22879.39    23712.96    717.18 o
  -1 -10   8    18373.10    19984.82    196.15 o
   0 -10   8     2067.37     2316.53     98.17 o
   1 -10   8     7566.83     8062.78    155.14 o
   2 -10   8      922.07      989.46     84.50 o
   3 -10   8     2453.10     2502.30    107.68 o
   4 -10   8    14869.27    15258.03    241.67 o
   5 -10   8       29.42      120.07     86.63 o
   6 -10   8     2833.45     2930.55    183.42 o
   7 -10   8      554.02      625.57    120.31 o
   8 -10   8      643.03      812.52     78.01 o
   9 -10   8     7861.56     7974.86    903.57 o
  10 -10   8     2916.37     2834.32     68.23 o
  11 -10   8      814.30      737.04    183.90 o
  12 -10   8      915.29      877.71     63.86 o
  13 -10   8      155.13      169.74     79.73 o
 -12  -9   8       10.13       95.20     73.01 o
 -11  -9   8      691.17      890.78     68.83 o
 -10  -9   8     3561.84     3329.56    314.06 o
  -9  -9   8     8539.75     8590.80    433.09 o
  -8  -9   8      111.66       87.40     61.08 o
  -7  -9   8      129.04      179.89     56.57 o
  -6  -9   8     3563.69     3419.33    196.45 o
  -5  -9   8      322.28      399.44     50.61 o
  -4  -9   8    31163.16    30137.22   1681.80 o
  -3  -9   8     4039.23     4236.56    102.38 o
  -2  -9   8      879.41     1060.88    125.22 o
  -1  -9   8      636.74      875.14    128.09 o
   0  -9   8       40.69      247.17    125.52 o
   1  -9   8    25540.36    26078.00    190.40 o
   2  -9   8    23666.46    25456.78    153.65 o
   3  -9   8      163.65      239.01     83.56 o
   4  -9   8      528.36      594.39     66.01 o
   5  -9   8      942.26     1013.59     65.77 o
   6  -9   8      162.57       89.64     79.43 o
   7  -9   8    17413.57    16853.54    967.57 o
   8  -9   8     2605.14     2463.85     91.93 o
   9  -9   8     1320.82     1315.73    233.64 o
  10  -9   8       30.96      226.05     75.97 o
  11  -9   8       11.44      -18.71     51.59 o
  12  -9   8     2996.07     2784.53     78.27 o
  13  -9   8     3796.49     3586.22    160.10 o
 -13  -8   8      472.13      488.69     75.88 o
 -12  -8   8     3330.91     3100.43    112.04 o
 -11  -8   8     3755.00     3747.42    110.66 o
 -10  -8   8     1694.79     1811.74     87.26 o
  -9  -8   8      753.21      838.47     88.59 o
  -8  -8   8     4641.62     4863.47    305.18 o
  -7  -8   8     2469.91     2685.65     79.30 o
  -6  -8   8    15851.46    15995.36    715.29 o
  -5  -8   8     1519.23     1525.82    120.64 o
  -4  -8   8      200.47      234.76     61.26 o
  -3  -8   8     7562.36     7968.97    191.89 o
  -2  -8   8     1185.39     1551.95    131.46 o
  -1  -8   8    33859.55    36309.40    244.00 o
   0  -8   8    21453.33    22436.68    210.71 o
   1  -8   8       62.33      -10.64     84.54 o
   2  -8   8     2285.07     2332.11     95.89 o
   3  -8   8     5612.52     5620.27    408.34 o
   4  -8   8     3982.42     3968.55    112.54 o
   5  -8   8     9835.07     9976.76    470.21 o
   6  -8   8     1566.50     1739.93    123.63 o
   7  -8   8      435.33      403.54     64.37 o
   8  -8   8     3008.83     3003.01     68.89 o
   9  -8   8      305.65      242.73    152.96 o
  10  -8   8     7978.48     7994.98    318.94 o
  11  -8   8     1965.35     2031.11     57.09 o
  12  -8   8     1353.64     1258.62     64.41 o
  13  -8   8      230.77      109.94     79.65 o
 -13  -7   8      334.33      408.64    101.64 o
 -12  -7   8      791.67      579.23     72.71 o
 -11  -7   8     4176.75     4262.85     87.28 o
 -10  -7   8     1537.82     1792.97     72.71 o
  -9  -7   8     3807.88     3936.93    103.82 o
  -8  -7   8     3145.19     3165.09    156.46 o
  -7  -7   8       65.63       88.53     73.64 o
  -6  -7   8     4435.73     4466.41    229.36 o
  -5  -7   8    15012.99    14917.20    851.88 o
  -4  -7   8       91.55       80.22     63.38 o
  -3  -7   8    17404.91    19793.03    255.09 o
  -2  -7   8     6879.15     7708.03    176.14 o
  -1  -7   8       61.93      -92.03    127.40 o
   0  -7   8     5272.08     5638.65    188.62 o
   1  -7   8     1511.30     1606.65    179.75 o
   2  -7   8    19970.60    19401.87    858.89 o
   3  -7   8    17083.52    16632.45    769.24 o
   4  -7   8        2.40       86.52     57.63 o
   5  -7   8     3005.67     2996.66    251.62 o
   6  -7   8     8776.35     8501.10     79.12 o
   7  -7   8      481.62      565.34     84.16 o
   8  -7   8    12607.08    12222.13     98.52 o
   9  -7   8      489.81      354.80     63.27 o
  10  -7   8       43.09      117.31    205.81 o
  11  -7   8     2353.93     1962.55     75.35 o
  12  -7   8      353.59      348.34     48.42 o
  13  -7   8     5238.66     5159.55     66.67 o
 -14  -6   8      282.35      316.81     74.79 o
 -13  -6   8     2829.05     2978.08    107.98 o
 -12  -6   8      159.38      174.75     67.26 o
 -11  -6   8     3230.49     3091.81     78.66 o
 -10  -6   8     2080.46     1952.57     73.31 o
  -9  -6   8      342.46      345.44     90.74 o
  -8  -6   8     6169.67     6072.27    108.28 o
  -7  -6   8     8446.72     7922.60     95.10 o
  -6  -6   8      161.52      164.33     59.99 o
  -5  -6   8     6507.31     5993.67    377.13 o
  -4  -6   8       57.60      129.41     96.26 o
  -3  -6   8     3684.13     3555.14    171.58 o
  -2  -6   8    28260.41    27988.26    286.30 o
  -1  -6   8     2290.23     2475.89    211.31 o
   0  -6   8    18471.60    17809.27   1256.93 o
   1  -6   8     7183.35     6730.23    343.95 o
   2  -6   8       68.37      175.29     70.44 o
   3  -6   8    15270.88    15832.97    533.17 o
   4  -6   8    12094.29    12282.71    669.03 o
   5  -6   8     2448.15     2330.88    121.60 o
   6  -6   8     7963.93     8063.72     85.62 o
   7  -6   8        4.05      -64.21     64.21 o
   8  -6   8     1549.90     1526.84     83.51 o
   9  -6   8    11954.39    11600.28    246.23 o
  10  -6   8      125.89      255.67     50.87 o
  11  -6   8     4475.98     4261.10     54.90 o
  12  -6   8      217.81      311.55    145.82 o
  13  -6   8      347.53      271.20     59.04 o
 -14  -5   8       54.61      291.35     96.98 o
 -13  -5   8      638.21      707.52    101.34 o
 -12  -5   8       17.54      181.98     64.69 o
 -11  -5   8        0.22      145.03     64.19 o
 -10  -5   8    14350.35    13982.19    130.07 o
  -9  -5   8     2046.21     2152.78     91.83 o
  -8  -5   8     1429.91     1216.81     64.89 o
  -7  -5   8     1422.71     1298.74     89.46 o
  -6  -5   8      100.94       26.95     85.39 o
  -5  -5   8     5805.65     5547.23    107.39 o
  -4  -5   8    39420.50    38940.11   2197.16 o
  -3  -5   8     3098.64     2303.16    141.56 o
  -2  -5   8     3114.82     3090.51    274.51 o
  -1  -5   8     2621.59     2598.13    183.91 o
   0  -5   8     2000.03     1895.40     88.00 o
   1  -5   8    21112.91    20084.34   1079.26 o
   2  -5   8     1653.25     1691.98     86.48 o
   3  -5   8    14681.04    13777.34    721.88 o
   4  -5   8      565.95      489.53     60.28 o
   5  -5   8       51.23      138.42     59.50 o
   6  -5   8     6194.79     6123.08    217.15 o
   7  -5   8    12657.69    12665.54     89.06 o
   8  -5   8     4344.94     4060.99    112.14 o
   9  -5   8     5188.99     4897.33    294.67 o
  10  -5   8      158.67       87.76     52.10 o
  11  -5   8      202.60      236.93     94.72 o
  12  -5   8     5390.13     5374.73     70.84 o
  13  -5   8      152.38      270.75    134.78 o
 -14  -4   8      971.92     1042.95     98.47 o
 -13  -4   8      364.53      447.28     68.95 o
 -12  -4   8     5154.35     5009.80    103.72 o
 -11  -4   8      287.91      470.56     85.39 o
 -10  -4   8     1098.52     1060.98     66.08 o
  -9  -4   8      358.47      405.27     85.10 o
  -8  -4   8     1122.72     1291.70     89.55 o
  -7  -4   8    13242.84    12613.32    125.71 o
  -6  -4   8    10850.57     9700.02    101.54 o
  -5  -4   8      422.34      666.41     64.89 o
  -4  -4   8       11.14       41.11    117.69 o
  -3  -4   8     2554.15     2676.61     99.63 o
  -2  -4   8    16739.05    16806.68    967.22 o
  -1  -4   8    60730.09    61186.07   2893.33 o
   0  -4   8     3379.99     3055.65    106.05 o
   1  -4   8    13696.27    13848.50    151.97 o
   2  -4   8      133.23      182.32     71.96 o
   3  -4   8      103.49       89.97     89.01 o
   4  -4   8    24355.63    24196.58    382.93 o
   5  -4   8     4672.23     4631.01    107.29 o
   6  -4   8     3626.75     3670.55     60.84 o
   7  -4   8      547.97      548.17     80.09 o
   8  -4   8     3774.95     3577.77     75.24 o
   9  -4   8     2548.37     2861.56     75.64 o
  10  -4   8     8028.47     8031.92    164.04 o
  11  -4   8      368.26      517.57     65.72 o
  12  -4   8      826.16      900.65     54.45 o
  13  -4   8      502.94      582.88     83.94 o
 -14  -3   8     2623.58     2650.87     78.76 o
 -13  -3   8      164.53      175.25     90.64 o
 -12  -3   8      260.55      208.83     61.12 o
 -11  -3   8     4588.02     4148.43     77.47 o
 -10  -3   8      101.93      213.48     83.31 o
  -9  -3   8    17872.69    17261.43    133.14 o
  -8  -3   8     1667.50     1693.02     90.45 o
  -7  -3   8       37.82       31.30     60.92 o
  -6  -3   8      601.67      720.79     86.58 o
  -5  -3   8     3453.36     3049.61     79.85 o
  -4  -3   8    16782.55    16746.18    436.43 o
  -3  -3   8    45440.69    45917.27   1518.17 o
  -2  -3   8     2579.51     2712.44     85.54 o
  -1  -3   8     1059.78      984.08     60.95 o
   0  -3   8     6088.79     5720.59    132.55 o
   1  -3   8     5403.58     5618.26     75.84 o
   2  -3   8    70946.99    70209.66   1683.16 o
   3  -3   8     5246.06     5348.79    174.40 o
   4  -3   8     3500.86     3330.46    190.45 o
   5  -3   8     3133.35     3208.20    159.30 o
   6  -3   8     2660.68     2667.45     63.05 o
   7  -3   8    10523.02    10641.65    244.74 o
   8  -3   8     8243.64     8260.22    221.11 o
   9  -3   8      758.69      757.68     97.18 o
  10  -3   8      365.99      421.86    109.96 o
  11  -3   8     1052.73     1068.11     90.11 o
  12  -3   8      656.75      721.96     80.95 o
  13  -3   8     2745.95     2664.75    129.45 o
 -14  -2   8     1719.95     1670.43     72.91 o
 -13  -2   8     2730.77     2886.55     96.49 o
 -12  -2   8      694.34      961.32     87.08 o
 -11  -2   8    10730.35    11236.22    118.48 o
 -10  -2   8      480.41      476.20     85.49 o
  -9  -2   8       93.63      347.72     84.90 o
  -8  -2   8    11149.66    10093.21    115.91 o
  -7  -2   8     1827.40     1733.04     95.00 o
  -6  -2   8    16103.77    15377.42    133.34 o
  -5  -2   8     9198.08     8714.33     99.36 o
  -4  -2   8     2445.13     2633.32    104.80 o
  -3  -2   8    10443.55    10250.18    175.84 o
  -2  -2   8     6502.06     5618.91    118.23 o
  -1  -2   8    33306.05    32606.57    150.20 o
   0  -2   8    55626.04    53572.14    174.04 o
   1  -2   8       59.68       60.92     83.02 o
   2  -2   8      391.42      484.95     56.16 o
   3  -2   8    15523.62    15073.67     98.32 o
   4  -2   8     2007.81     2138.91    144.63 o
   5  -2   8    12735.10    12333.62     77.37 o
   6  -2   8       97.61      117.67     89.55 o
   7  -2   8      459.46      685.93     65.69 o
   8  -2   8     2402.91     2529.35     85.39 o
   9  -2   8     2160.40     2078.94    179.08 o
  10  -2   8     3406.99     3541.34    118.41 o
  11  -2   8     2537.87     2625.77    140.62 o
  12  -2   8       34.28      112.64     86.07 o
  13  -2   8       18.05      272.03     98.77 o
 -14  -1   8     2767.74     2665.73     78.16 o
 -13  -1   8     2877.73     2737.06     98.47 o
 -12  -1   8      870.43     1332.52     88.86 o
 -11  -1   8     3038.69     3124.70     92.72 o
 -10  -1   8    14540.66    13929.10    107.78 o
  -9  -1   8      396.57      630.15     86.09 o
  -8  -1   8    10817.29     9951.84     99.26 o
  -7  -1   8       20.04      -56.86     61.22 o
  -6  -1   8      362.67      361.29     85.00 o
  -5  -1   8    19745.84    18194.07    722.03 o
  -4  -1   8     5893.04     5496.20    113.08 o
  -3  -1   8    26996.98    26585.10    153.96 o
  -2  -1   8     3903.66     3426.89     76.88 o
  -1  -1   8      420.25      510.08     60.22 o
   0  -1   8    25661.17    25731.11    120.80 o
   1  -1   8    23759.05    23805.82    113.20 o
   2  -1   8     4354.27     4144.61     57.53 o
   3  -1   8    21737.71    19973.53    438.81 o
   4  -1   8        6.84       47.38     62.69 o
   5  -1   8       50.90       46.86     50.34 o
   6  -1   8     4507.74     4708.93    188.72 o
   7  -1   8     1269.42     1266.68     55.06 o
   8  -1   8    10170.18    10625.77    296.20 o
   9  -1   8      853.54     1065.19     97.10 o
  10  -1   8      392.39      349.27     40.11 o
  11  -1   8     2597.69     2684.82     61.86 o
  12  -1   8     1949.55     1852.14     80.95 o
 -14   0   8      487.91      408.05     65.78 o
 -13   0   8     3150.18     3071.89    606.11 o
 -12   0   8     8003.74     7479.95    590.01 o
 -11   0   8      938.70      984.69     55.37 o
 -10   0   8     4665.03     4633.62    179.89 o
  -9   0   8      630.15      647.74     63.67 o
  -8   0   8     4852.19     4553.42    229.27 o
  -7   0   8    26493.71    24994.44    991.41 o
  -6   0   8      708.29      716.51     60.40 o
  -5   0   8      404.42      415.84     64.26 o
  -4   0   8     8874.16     9792.70    192.24 o
  -3   0   8     9701.15    10095.06    171.18 o
  -2   0   8    30916.88    29439.87    196.15 o
  -1   0   8    17792.15    17703.78     99.51 o
   0   0   8     3425.11     3014.99     65.98 o
   1   0   8     8353.05     8187.89    221.46 o
   2   0   8       43.07      -25.06     48.49 o
   3   0   8    14137.43    13506.66     82.60 o
   4   0   8    22579.47    21819.96    101.92 o
   5   0   8     1367.03     1354.29    114.02 o
   6   0   8     5300.97     5391.44     61.69 o
   7   0   8        3.09      -17.95    152.71 o
   8   0   8       76.93       70.91     42.33 o
   9   0   8     5867.84     5952.79    113.83 o
  10   0   8     1522.19     1494.79     46.42 o
  11   0   8     2764.79     2912.33     50.97 o
  12   0   8      614.07      797.95    110.32 o
 -15   1   8     4422.05     4674.05    143.47 o
 -14   1   8      647.04      762.19     68.14 o
 -13   1   8     1395.30     1498.35     54.56 o
 -12   1   8       52.12       59.12     59.99 o
 -11   1   8      713.24      750.25     59.05 o
 -10   1   8     7857.70     7602.50    501.49 o
  -9   1   8    24504.49    23777.16   1066.42 o
  -8   1   8      263.00      285.00     48.41 o
  -7   1   8      172.20      157.56     46.71 o
  -6   1   8     1459.01     1338.84     65.53 o
  -5   1   8     6309.12     6141.60    511.67 o
  -4   1   8    73564.47    75123.78    693.25 o
  -3   1   8    13567.76    13556.65     99.30 o
  -2   1   8      104.47      205.72     38.41 o
  -1   1   8     1941.75     1749.96     51.55 o
   0   1   8     1062.59     1127.00     78.71 o
   1   1   8    23893.89    23156.33     96.35 o
   2   1   8    25080.30    24342.93    415.18 o
   3   1   8      978.88      864.88     62.91 o
   4   1   8     2417.39     2356.84    138.74 o
   5   1   8      343.95      357.93    147.76 o
   6   1   8     4296.99     4309.40     59.23 o
   7   1   8    12162.76    12064.44    479.08 o
   8   1   8      888.12      920.15    128.55 o
   9   1   8     3867.04     3925.70    129.65 o
  10   1   8      726.44      804.76     49.11 o
  11   1   8      150.64      170.60     49.05 o
  12   1   8     1771.07     1790.80     55.03 o
 -15   2   8      467.29      523.73     90.64 o
 -14   2   8     5020.13     4997.48    324.90 o
 -13   2   8      656.47      726.53     60.91 o
 -12   2   8     5710.32     5634.86    312.99 o
 -11   2   8     6265.80     6465.36    339.09 o
 -10   2   8      780.01      801.13     48.99 o
  -9   2   8     1521.13     1622.48     62.16 o
  -8   2   8     3173.49     3095.03    177.59 o
  -7   2   8    13660.47    13490.68    708.42 o
  -6   2   8    18728.78    17530.81    935.47 o
  -5   2   8       27.70       13.14     39.04 o
  -4   2   8       57.40      129.61     57.73 o
  -3   2   8     9966.60    10000.94    132.65 o
  -2   2   8       31.10       42.60     53.47 o
  -1   2   8    25680.99    25074.93    108.64 o
   0   2   8     8675.46     8289.51    190.50 o
   1   2   8       76.10      171.55     39.05 o
   2   2   8       24.46       19.39     47.56 o
   3   2   8      507.94      510.66     82.22 o
   4   2   8     9809.87     9612.74     76.74 o
   5   2   8     7578.19     7211.37    111.40 o
   6   2   8       96.53      207.73    135.97 o
   7   2   8     1437.75     1439.19     53.78 o
   8   2   8     2119.16     2156.67     44.17 o
   9   2   8      146.14      245.63     69.34 o
  10   2   8     6420.48     6794.41    181.95 o
  11   2   8      653.54      707.93     56.91 o
 -15   3   8       61.20       74.69     85.86 o
 -14   3   8     3468.13     3440.79    322.33 o
 -13   3   8       56.20       91.47     61.11 o
 -12   3   8        2.67       55.67     60.72 o
 -11   3   8     5841.62     6122.73    180.44 o
 -10   3   8     1272.00     1336.60     59.65 o
  -9   3   8    13853.37    13775.74    573.73 o
  -8   3   8     9612.28     9386.49    442.90 o
  -7   3   8      153.54      243.85     59.61 o
  -6   3   8     2026.54     2163.48     66.67 o
  -5   3   8     2999.75     2911.63    193.72 o
  -4   3   8     1162.80     1197.76     66.92 o
  -3   3   8    30467.02    30585.54    122.50 o
  -2   3   8     2375.19     2476.49     56.08 o
  -1   3   8     2231.57     2211.66     60.35 o
   0   3   8    12196.95    11448.89    270.00 o
   1   3   8     1845.37     1934.04    111.79 o
   2   3   8    19639.34    19304.86     87.83 o
   3   3   8    13598.92    13014.85    167.37 o
   4   3   8      695.93      648.22     41.77 o
   5   3   8     1034.15      960.92     41.17 o
   6   3   8     2891.01     2653.86    133.29 o
   7   3   8      876.06      876.47     40.17 o
   8   3   8     7766.43     8208.71    216.66 o
   9   3   8       74.48      159.64     37.18 o
  10   3   8      375.50      533.81     81.50 o
  11   3   8     1867.90     1868.49    124.81 o
 -15   4   8      469.69      435.79     89.90 o
 -14   4   8      356.41      469.92     79.88 o
 -13   4   8     6659.43     6639.27    353.95 o
 -12   4   8      600.94      620.65     76.54 o
 -11   4   8     2514.93     2512.66    211.32 o
 -10   4   8     1067.55     1144.80     72.38 o
  -9   4   8       90.27      107.47     54.32 o
  -8   4   8    13707.08    14404.84    537.92 o
  -7   4   8    13082.31    13107.83    983.91 o
  -6   4   8     8135.56     7718.11    400.77 o
  -5   4   8    11545.07    10879.30    848.69 o
  -4   4   8      405.97      440.98     42.50 o
  -3   4   8     2700.49     2851.94     68.21 o
  -2   4   8    21868.14    21159.94    468.72 o
  -1   4   8      190.56      207.88     63.95 o
   0   4   8     6987.37     6500.28     58.83 o
   1   4   8     3109.64     3168.61     62.62 o
   2   4   8      126.31      182.92     79.90 o
   3   4   8     7488.35     7263.32     63.37 o
   4   4   8     4517.48     4444.71     64.83 o
   5   4   8     7831.92     8099.83    231.76 o
   6   4   8     3481.80     3725.27    115.53 o
   7   4   8      296.80      547.51    110.49 o
   8   4   8       17.63        5.34     60.17 o
   9   4   8     4135.43     4075.76    192.55 o
  10   4   8      215.00      222.70     46.05 o
 -15   5   8     5532.81     5742.85    160.48 o
 -14   5   8      232.52      336.72     81.44 o
 -13   5   8      984.17     1155.39     59.83 o
 -12   5   8       41.45      127.50     59.14 o
 -11   5   8     1176.98     1323.44    156.64 o
 -10   5   8    12207.88    11666.64    627.39 o
  -9   5   8     4819.19     4826.34    289.77 o
  -8   5   8     2494.23     2468.65    259.89 o
  -7   5   8       36.03      113.40     59.10 o
  -6   5   8      355.01      357.49     53.64 o
  -5   5   8     3416.55     3349.38    361.98 o
  -4   5   8    12870.70    12327.92    480.63 o
  -3   5   8     3376.46     3393.56     67.73 o
  -2   5   8     8586.25     8059.16     82.32 o
  -1   5   8      394.10      347.05     65.53 o
   0   5   8     1957.44     1838.15     44.32 o
   1   5   8    20065.25    19131.93    114.96 o
   2   5   8     3761.14     3699.04     54.62 o
   3   5   8     7790.74     7668.69     77.57 o
   4   5   8       44.69      228.09     45.06 o
   5   5   8     2531.71     2328.36     82.74 o
   6   5   8     4363.07     4448.14     67.08 o
   7   5   8     4684.67     4557.34     52.91 o
   8   5   8     1858.28     1926.82    131.69 o
   9   5   8     2918.47     2812.62    233.66 o
  10   5   8      650.72      533.07     59.29 o
 -15   6   8       61.47       17.04     86.31 o
 -14   6   8      926.03      955.74     98.92 o
 -13   6   8     2519.35     2712.47     95.50 o
 -12   6   8     7334.07     7299.97    364.24 o
 -11   6   8      779.48      915.37     58.37 o
 -10   6   8      357.22      383.83     55.82 o
  -9   6   8      649.28      684.25     55.16 o
  -8   6   8       83.03      180.14     95.58 o
  -7   6   8    14049.81    13817.85   1429.90 o
  -6   6   8     4497.59     4289.77    267.87 o
  -5   6   8     3647.21     3986.65    470.85 o
  -4   6   8     1318.70     1186.77     81.59 o
  -3   6   8     2186.65     2388.58     83.51 o
  -2   6   8     5998.51     5814.69     57.47 o
  -1   6   8    25760.49    24660.46     90.54 o
   0   6   8       75.69      158.90     38.74 o
   1   6   8     4586.82     4408.43    200.01 o
   2   6   8      724.22      725.00     80.74 o
   3   6   8      209.42      279.04    131.36 o
   4   6   8    17537.11    17618.17    615.03 o
   5   6   8     1813.74     1812.42     57.47 o
   6   6   8     2996.93     3126.29    134.96 o
   7   6   8      267.89      401.15     45.66 o
   8   6   8      905.86      830.83     62.62 o
   9   6   8     2055.13     2145.36     82.77 o
 -15   7   8     1184.72     1116.66     83.09 o
 -14   7   8     2963.93     3105.61    238.30 o
 -13   7   8      215.38      138.16     77.43 o
 -12   7   8        7.04      -24.90     57.14 o
 -11   7   8     1439.96     1339.66    170.82 o
 -10   7   8      607.96      703.25     56.29 o
  -9   7   8    15373.81    15731.42    983.18 o
  -8   7   8     5068.69     5049.25    565.41 o
  -7   7   8      656.20      663.31     74.50 o
  -6   7   8     2330.37     2327.81    274.66 o
  -5   7   8      101.37       49.14    118.83 o
  -4   7   8     7405.62     7645.82    257.69 o
  -3   7   8    20075.90    19773.32    434.50 o
  -2   7   8     1271.89     1219.19     79.80 o
  -1   7   8        2.89      -39.57     39.57 o
   0   7   8     3904.93     3838.66     50.47 o
   1   7   8     3659.03     3693.51     49.77 o
   2   7   8    21408.75    20510.11    826.65 o
   3   7   8     2051.03     1920.81     42.63 o
   4   7   8     2020.60     2040.26    116.50 o
   5   7   8     1231.23     1132.05     59.32 o
   6   7   8       39.38       -1.71     54.07 o
   7   7   8     3718.15     3772.19    113.95 o
   8   7   8      428.17      405.46     47.68 o
 -14   8   8      397.30      557.75     80.52 o
 -13   8   8      878.20     1049.92     81.89 o
 -12   8   8      388.29      392.76    101.54 o
 -11   8   8     3659.34     3859.35    283.57 o
 -10   8   8      568.76      588.84    115.65 o
  -9   8   8       25.69       65.42     67.59 o
  -8   8   8     7323.38     7560.48    747.29 o
  -7   8   8      575.50      779.90    223.39 o
  -6   8   8    14807.49    15098.24   1180.55 o
  -5   8   8     4275.34     4370.68    365.95 o
  -4   8   8     1021.89      881.04     81.13 o
  -3   8   8     4288.89     4231.20    147.09 o
  -2   8   8     2107.71     1998.59     53.18 o
  -1   8   8     7553.97     7478.68    222.30 o
   0   8   8     4328.28     4055.53     56.32 o
   1   8   8       72.68      164.36     47.12 o
   2   8   8      879.96      859.95     43.10 o
   3   8   8     4196.14     4001.11     97.77 o
   4   8   8     1250.06     1423.92    174.35 o
   5   8   8     8504.88     8261.10    301.35 o
   6   8   8       51.61       33.35     44.52 o
   7   8   8      152.16      178.32     53.94 o
   8   8   8      483.50      509.41     49.56 o
 -14   9   8     1579.77     1690.73    265.74 o
 -13   9   8      548.55      606.03     81.48 o
 -12   9   8      213.78      147.81     78.27 o
 -11   9   8     2797.65     2793.34    110.46 o
 -10   9   8     5849.81     5988.49    119.52 o
  -9   9   8      479.16      482.44     48.40 o
  -8   9   8    10851.32    11293.62   1262.28 o
  -7   9   8      252.68      281.22     53.48 o
  -6   9   8     1152.93     1238.07     92.72 o
  -5   9   8    12109.91    12375.98    907.98 o
  -4   9   8      494.87      430.44     72.66 o
  -3   9   8    14751.91    14802.41    444.01 o
  -2   9   8     3209.38     3227.10    124.72 o
  -1   9   8      950.00      813.13     77.03 o
   0   9   8     3829.34     4003.52    218.25 o
   1   9   8     1914.62     1863.67     64.41 o
   2   9   8     3138.32     3224.90    108.75 o
   3   9   8     5602.25     5601.99    171.06 o
   4   9   8      234.13      283.25     61.65 o
   5   9   8       56.34       86.03     38.89 o
   6   9   8     3136.57     3158.08    182.27 o
   7   9   8        1.12       61.95     53.37 o
 -13  10   8     4303.20     4497.17    522.76 o
 -12  10   8     3429.83     3523.27    273.81 o
 -11  10   8     1106.06     1072.28     79.76 o
 -10  10   8     1537.32     1684.27     90.00 o
  -9  10   8      316.44      434.40     71.94 o
  -8  10   8     3520.48     3973.98    109.37 o
  -7  10   8    16355.68    17230.72    141.56 o
  -6  10   8      388.77      371.69     91.14 o
  -5  10   8     7466.27     7951.83    111.45 o
  -4  10   8     2326.77     2315.74     70.34 o
  -3  10   8      106.48      183.67     64.39 o
  -2  10   8     7090.48     7305.97    206.05 o
  -1  10   8     1998.47     1998.13    103.32 o
   0  10   8     3420.61     3405.55    161.91 o
   1  10   8      344.58      345.49     49.54 o
   2  10   8      355.98      362.04     49.75 o
   3  10   8     1085.75     1121.48     85.62 o
   4  10   8     4135.86     3928.95    126.45 o
   5  10   8     1389.95     1458.90    112.00 o
   6  10   8     1456.02     1400.88     56.80 o
 -13  11   8      716.78      691.34    107.83 o
 -12  11   8       46.53       77.70     57.60 o
 -11  11   8      102.52      217.52     77.14 o
 -10  11   8     4195.00     4382.24     86.61 o
  -9  11   8     6817.44     7177.37    110.66 o
  -8  11   8      222.18      392.69     97.28 o
  -7  11   8     1018.70     1261.49     71.92 o
  -6  11   8      484.43      466.89     68.65 o
  -5  11   8     1054.25     1328.46     94.80 o
  -4  11   8     5508.10     6019.37    108.18 o
  -3  11   8      196.57      214.87     59.54 o
  -2  11   8     4732.34     4749.66     82.42 o
  -1  11   8       59.72      237.59     59.06 o
   0  11   8       12.39      254.69    138.00 o
   1  11   8     5409.93     5359.04    267.15 o
   2  11   8     2134.71     2147.09     74.56 o
   3  11   8      497.74      479.77     42.21 o
   4  11   8      567.99      615.90     70.61 o
   5  11   8      524.91      465.99     87.63 o
 -12  12   8     4645.59     4380.05    489.88 o
 -11  12   8      463.19      599.24    152.11 o
 -10  12   8       33.31      126.01     75.88 o
  -9  12   8     1119.28     1218.52     64.01 o
  -8  12   8     3522.01     3450.82    111.94 o
  -7  12   8     3684.70     3677.28    108.28 o
  -6  12   8     5210.97     4817.02    108.87 o
  -5  12   8      241.52      180.60     91.93 o
  -4  12   8       13.32      -94.01     94.01 o
  -3  12   8      554.09      452.73     88.56 o
  -2  12   8      509.48      547.63     91.34 o
  -1  12   8     6533.23     6071.68     84.60 o
   0  12   8      583.28      626.25     92.58 o
   1  12   8      399.37      431.87    122.69 o
   2  12   8       98.04      150.28     64.37 o
   3  12   8      755.17      691.89     56.79 o
 -11  13   8     1922.32     1984.76     86.45 o
 -10  13   8      240.85      103.73     77.49 o
  -9  13   8     2769.06     2761.91    112.09 o
  -8  13   8     2509.16     2645.03    110.06 o
  -7  13   8       12.35        5.65     97.88 o
  -6  13   8      939.37      752.10     72.42 o
  -5  13   8      666.88      578.34     99.36 o
  -4  13   8     3463.44     3644.89    105.31 o
  -3  13   8     6863.93     7001.70    116.20 o
  -2  13   8      101.97       23.87     95.89 o
  -1  13   8      236.73      200.31     94.01 o
   0  13   8     2108.25     2333.17    100.75 o
   1  13   8       41.89       -0.23     68.60 o
   2  13   8     3001.81     3151.90     73.65 o
  -9  14   8      113.11        7.82     63.10 o
  -8  14   8     3565.40     3403.62    267.67 o
  -7  14   8     1634.40     1401.67     77.07 o
  -6  14   8     2767.28     3129.65    108.28 o
  -5  14   8     1400.83     1597.32    104.91 o
  -4  14   8      163.80      249.44     96.89 o
  -3  14   8     1215.33     1165.40     99.86 o
  -2  14   8     2481.28     2296.02     78.06 o
  -1  14   8      415.91      273.81    100.15 o
   0  14   8     3206.98     3054.46    109.07 o
  -6  15   8        3.81      157.61    103.72 o
  -5  15   8     2484.09     2406.68     82.12 o
  -4  15   8     2826.47     2827.90    111.35 o
   0 -19   9      648.52      639.07    104.61 o
   1 -19   9      887.88      841.26     62.81 o
   2 -19   9      599.96      615.80     71.85 o
   3 -19   9     3776.67     3342.84     71.21 o
   4 -19   9      769.67      532.97     70.42 o
  -3 -18   9      298.92      342.56     60.31 o
  -2 -18   9     1489.72     1397.75     71.88 o
  -1 -18   9      879.03      560.53    127.76 o
   0 -18   9     2136.49     2126.75    117.63 o
   1 -18   9     1753.50     1718.38    128.63 o
   2 -18   9       84.85      176.70     64.52 o
   3 -18   9     1987.37     1930.96     64.83 o
   4 -18   9     2744.59     2601.06     71.76 o
   5 -18   9      212.56      301.26    115.91 o
   6 -18   9     4155.82     4208.47    126.60 o
   7 -18   9      921.30      833.23     84.30 o
  -5 -17   9     1526.54     1471.69     68.41 o
  -4 -17   9     6471.17     6233.02    277.61 o
  -3 -17   9      347.02      354.56     56.48 o
  -2 -17   9     1112.25     1209.06    101.02 o
  -1 -17   9      132.32       88.07     53.42 o
   0 -17   9        7.00      -49.00     62.63 o
   1 -17   9     2823.18     2644.60     61.92 o
   2 -17   9     2815.41     2710.44     63.17 o
   3 -17   9      424.60      531.46     78.78 o
   4 -17   9     1106.55     1097.54     86.58 o
   5 -17   9       73.31      100.65    112.24 o
   6 -17   9     1075.72      914.07     83.02 o
   7 -17   9     5501.44     4942.14     98.57 o
   8 -17   9       92.68      134.53    111.94 o
  -6 -16   9     7356.94     7017.53    175.40 o
  -5 -16   9      143.70      215.91     61.02 o
  -4 -16   9      642.67      743.62     61.87 o
  -3 -16   9       11.99       54.42     60.52 o
  -2 -16   9     1326.94     1336.03    148.80 o
  -1 -16   9     8624.20     8479.61    360.41 o
   0 -16   9     2927.47     2770.41     78.77 o
   1 -16   9      848.81     1043.05     77.87 o
   2 -16   9        7.67       23.97     70.04 o
   3 -16   9        0.44      130.77     83.12 o
   4 -16   9     3971.85     4050.86    127.60 o
   5 -16   9     6958.25     6942.95    132.15 o
   6 -16   9       10.38      132.35    111.35 o
   7 -16   9     2185.64     1938.89     83.71 o
   8 -16   9        4.63      -79.05     79.05 o
   9 -16   9     1072.99      895.88     78.32 o
  -7 -15   9      101.25      209.88     62.26 o
  -6 -15   9        2.88       99.82     99.71 o
  -5 -15   9      929.82      931.91     62.26 o
  -4 -15   9     1890.35     1900.10    119.75 o
  -3 -15   9     7935.22     7814.94    358.17 o
  -2 -15   9      997.06      910.66     61.71 o
  -1 -15   9      942.41     1050.99     79.37 o
   0 -15   9      496.52      611.80     76.15 o
   1 -15   9       38.81      170.32     63.05 o
   2 -15   9    11104.73    12062.42    151.77 o
   3 -15   9     6942.15     7269.47    138.69 o
   4 -15   9       49.32      244.99     73.11 o
   5 -15   9      349.34      531.48    110.06 o
   6 -15   9     1154.49     1287.74    109.66 o
   7 -15   9     3261.08     3128.56    117.19 o
   8 -15   9     5625.28     5020.60    121.85 o
   9 -15   9       38.41       87.08    107.88 o
  10 -15   9      541.29      509.47     62.37 o
  -8 -14   9     1687.02     1652.81    129.21 o
  -7 -14   9     2129.66     2280.99     98.17 o
  -6 -14   9     2193.35     2227.98    143.34 o
  -5 -14   9     6582.24     6172.45    288.26 o
  -4 -14   9      106.02      148.10     57.26 o
  -3 -14   9      232.70      320.93     84.03 o
  -2 -14   9     2940.05     2848.51     59.70 o
  -1 -14   9     1656.74     1630.20     95.50 o
   0 -14   9    11650.85    12198.65    200.41 o
   1 -14   9     2510.74     2585.09     96.29 o
   2 -14   9      154.29     -115.61    115.61 o
   3 -14   9     5503.56     5744.76    136.91 o
   4 -14   9      560.32      603.50    111.25 o
   5 -14   9     5779.13     5281.04    126.31 o
   6 -14   9     5441.19     4953.43     95.89 o
   7 -14   9       17.70      -58.55     73.90 o
   8 -14   9      841.31      913.18     74.79 o
   9 -14   9     1747.07     1389.38     81.23 o
  10 -14   9     1698.07     1505.60    155.14 o
  11 -14   9     3071.99     2455.15     81.61 o
  -9 -13   9      103.46      130.24     66.42 o
  -8 -13   9     1634.25     1606.13     68.71 o
  -7 -13   9     1302.85     1352.38     54.44 o
  -6 -13   9        0.97        4.23     58.58 o
  -5 -13   9     5613.55     5459.89    319.67 o
  -4 -13   9     4693.59     4859.38    264.00 o
  -3 -13   9     4454.40     4508.26    164.77 o
  -2 -13   9     6246.48     6029.59    355.36 o
  -1 -13   9      583.86      651.06    120.07 o
   0 -13   9      140.51      183.96     80.64 o
   1 -13   9     8618.89     9576.09    148.99 o
   2 -13   9     1200.75     1383.44    122.25 o
   3 -13   9    12206.38    12424.10    149.69 o
   4 -13   9     3486.85     3443.29     92.92 o
   5 -13   9       55.08      274.51     75.59 o
   6 -13   9     5354.36     4934.22     93.32 o
   7 -13   9     3231.65     3091.41     84.90 o
   8 -13   9     3386.17     3143.32     84.01 o
   9 -13   9     3239.65     3046.44     83.31 o
  10 -13   9        7.18      499.98    104.81 o
  11 -13   9       59.53      149.45     48.05 o
 -10 -12   9     2464.24     2492.03     96.54 o
  -9 -12   9       92.46       78.44     91.56 o
  -8 -12   9       57.78      100.36     63.05 o
  -7 -12   9     7022.41     7321.19    339.09 o
  -6 -12   9     3364.74     3338.27    236.33 o
  -5 -12   9     5429.18     5519.74    317.52 o
  -4 -12   9     3854.61     3899.53    134.69 o
  -3 -12   9      132.64      265.39     48.62 o
  -2 -12   9     8286.97     8713.48    552.04 o
  -1 -12   9     9323.05    10067.55    152.96 o
   0 -12   9     1759.25     1626.64    125.12 o
   1 -12   9     6065.41     6766.22    140.87 o
   2 -12   9        7.76      265.69    117.49 o
   3 -12   9      591.85      805.20    111.55 o
   4 -12   9     9597.43    10392.39    142.65 o
   5 -12   9     1752.21     1690.64    110.46 o
   6 -12   9     4847.37     5606.62    444.55 o
   7 -12   9     3372.77     3775.91    272.73 o
   8 -12   9      132.15      379.93    173.51 o
   9 -12   9     4109.31     4192.94    146.96 o
  10 -12   9     2452.30     2611.78    246.47 o
  11 -12   9     1242.10     1202.50    113.94 o
  12 -12   9     2566.40     2205.94    180.69 o
 -11 -11   9     1058.45     1138.45    111.25 o
 -10 -11   9      340.09      470.45     80.70 o
  -9 -11   9     6737.18     7007.86    185.29 o
  -8 -11   9      352.27      363.53     56.69 o
  -7 -11   9     1247.43     1314.91    120.69 o
  -6 -11   9        2.73       12.93     52.52 o
  -5 -11   9      150.76       67.40     79.45 o
  -4 -11   9    15984.54    15693.18    422.41 o
  -3 -11   9     7694.68     7863.85    292.85 o
  -2 -11   9      561.66      519.41     76.37 o
  -1 -11   9       79.20      177.33    120.26 o
   0 -11   9       89.92      256.87    116.80 o
   1 -11   9      837.52      729.31    118.38 o
   2 -11   9    12836.36    13648.54    159.00 o
   3 -11   9      403.59      625.49     81.13 o
   4 -11   9     1513.51     1630.02    138.49 o
   5 -11   9       91.34      218.14     60.74 o
   6 -11   9      244.82      333.06     53.75 o
   7 -11   9     8513.41     8698.68    332.51 o
   8 -11   9     2878.90     2967.39    122.20 o
   9 -11   9     1589.57     1680.31     77.27 o
  10 -11   9       32.42      -35.71     75.80 o
  11 -11   9       18.16      120.72     47.63 o
  12 -11   9      872.29      874.11     64.67 o
 -12 -10   9     1233.76     1107.54    113.73 o
 -11 -10   9     4665.54     4689.92    122.34 o
 -10 -10   9      330.34      450.43     86.85 o
  -9 -10   9       17.46      103.93     73.48 o
  -8 -10   9     2163.26     2326.15     87.77 o
  -7 -10   9      419.36      575.15     53.84 o
  -6 -10   9    15990.77    16255.57    444.52 o
  -5 -10   9     3971.36     4001.64    143.28 o
  -4 -10   9      100.55       80.43     48.71 o
  -3 -10   9     1784.59     1850.36     80.68 o
  -2 -10   9      574.77      716.73    130.96 o
  -1 -10   9    18348.96    20361.76    201.00 o
   0 -10   9    10763.39    12323.65    167.42 o
   1 -10   9     2820.23     2895.56    130.86 o
   2 -10   9       60.55      373.26    135.12 o
   3 -10   9     2088.93     2302.35    289.17 o
   4 -10   9     1106.82     1342.14     79.60 o
   5 -10   9     9640.28    10431.70    243.50 o
   6 -10   9      839.17      824.28     65.98 o
   7 -10   9     1182.75     1308.28    350.94 o
   8 -10   9      267.16      483.46    127.30 o
   9 -10   9        3.39      113.44     65.63 o
  10 -10   9     6825.96     6303.98    386.80 o
  11 -10   9     4027.99     3722.97     84.17 o
  12 -10   9      281.79      332.32     44.35 o
 -12  -9   9      218.14      305.61    105.21 o
 -11  -9   9      332.20      253.21     73.51 o
 -10  -9   9     3470.55     3233.27     84.50 o
  -9  -9   9     2386.30     2309.56    146.29 o
  -8  -9   9     5594.00     5724.39    291.39 o
  -7  -9   9      290.62      320.72     66.92 o
  -6  -9   9       51.03      130.38     49.71 o
  -5  -9   9     5994.47     5874.88    333.68 o
  -4  -9   9       49.42      182.22     49.45 o
  -3  -9   9    35294.70    39231.02   1973.17 o
  -2  -9   9     9590.10    10579.32    174.95 o
  -1  -9   9      332.67      276.09    125.42 o
   0  -9   9      110.21      -59.14    119.87 o
   1  -9   9     1402.41     1571.05     70.22 o
   2  -9   9     9192.17     9800.05    143.89 o
   3  -9   9    19313.75    19197.69   1140.73 o
   4  -9   9     2865.11     2637.60    248.26 o
   5  -9   9     1297.97     1460.32    291.10 o
   6  -9   9     7355.22     7121.02    338.50 o
   7  -9   9      191.55      450.05     77.47 o
   8  -9   9    10809.53    10878.54    455.30 o
   9  -9   9     1602.82     1759.05    105.60 o
  10  -9   9      141.68      203.26     62.21 o
  11  -9   9      570.53      527.10     54.93 o
  12  -9   9      218.50      294.11     70.19 o
 -13  -8   9     1980.95     2060.35     82.32 o
 -12  -8   9     1016.02     1121.71    106.20 o
 -11  -8   9     3442.14     3453.89    107.68 o
 -10  -8   9     2983.09     2910.82    104.12 o
  -9  -8   9      135.61      372.29     95.20 o
  -8  -8   9     1294.77     1274.47     70.53 o
  -7  -8   9     5851.24     6070.65    293.45 o
  -6  -8   9      250.33      307.44     56.47 o
  -5  -8   9     5722.47     5787.43    336.11 o
  -4  -8   9      556.47      688.25     63.48 o
  -3  -8   9      884.83      913.57    138.49 o
  -2  -8   9    15207.59    16781.37    207.64 o
  -1  -8   9      191.83      327.71    126.41 o
   0  -8   9    30439.00    32812.59   1743.14 o
   1  -8   9    22117.75    22406.86    961.97 o
   2  -8   9       45.91      112.51     68.55 o
   3  -8   9     4193.27     4159.77     91.60 o
   4  -8   9     4582.02     4628.52    395.37 o
   5  -8   9     4056.25     3926.94    232.75 o
   6  -8   9     8279.43     7982.80    451.29 o
   7  -8   9      484.57      510.12     61.74 o
   8  -8   9      248.97      312.47     53.75 o
   9  -8   9     5790.34     5499.94    407.95 o
  10  -8   9        8.41       68.44     64.84 o
  11  -8   9     4864.94     4709.71    100.77 o
  12  -8   9     1247.77     1237.94     95.31 o
 -13  -7   9      721.59      466.40     75.09 o
 -12  -7   9      359.25      413.50     73.90 o
 -11  -7   9        6.76       59.34     67.96 o
 -10  -7   9     6255.00     6297.45    112.14 o
  -9  -7   9     4167.38     4121.29    105.70 o
  -8  -7   9     2205.98     2127.42     97.78 o
  -7  -7   9     1339.38     1278.03     67.46 o
  -6  -7   9      443.12      313.50     84.42 o
  -5  -7   9     3566.75     3458.39    134.51 o
  -4  -7   9    27205.94    28036.89    199.68 o
  -3  -7   9      237.66      397.25    137.60 o
  -2  -7   9    12622.83    12427.37    204.37 o
  -1  -7   9     2765.35     3047.92    215.71 o
   0  -7   9     2777.66     2976.28    165.93 o
   1  -7   9    14062.21    14019.45    992.53 o
   2  -7   9    11294.59    10596.58    973.31 o
   3  -7   9    13177.34    13130.73    720.65 o
   4  -7   9    10243.49     9958.42    764.28 o
   5  -7   9      206.97      294.64     78.24 o
   6  -7   9     1186.61     1110.74     57.54 o
   7  -7   9    14829.83    14530.19    204.77 o
   8  -7   9       28.14      103.92    160.63 o
   9  -7   9     7604.24     7814.87    132.05 o
  10  -7   9        7.95       58.95    140.57 o
  11  -7   9       27.28      -37.45     70.61 o
  12  -7   9     3228.69     3285.54    237.64 o
  13  -7   9     2009.20     1859.41    126.56 o
 -14  -6   9      737.19      724.06    105.31 o
 -13  -6   9      233.47      373.87     70.14 o
 -12  -6   9     6971.55     6602.47     91.24 o
 -11  -6   9     2382.27     2624.03     72.71 o
 -10  -6   9     3554.60     3586.84    102.83 o
  -9  -6   9        3.91      -64.89     64.89 o
  -8  -6   9       61.52      160.88     62.51 o
  -7  -6   9    12804.37    12126.02    123.14 o
  -6  -6   9    19491.30    17818.97    138.20 o
  -5  -6   9      703.29      770.24     68.60 o
  -4  -6   9     3294.80     2575.09    166.23 o
  -3  -6   9     3958.08     3334.12    174.55 o
  -2  -6   9     4063.41     4080.17    621.23 o
  -1  -6   9    20180.41    18823.78   1832.25 o
   0  -6   9     6960.28     6726.93    517.66 o
   1  -6   9    18442.61    18763.70   1655.77 o
   2  -6   9     3892.93     3793.45    226.02 o
   3  -6   9        2.22       86.89     64.50 o
   4  -6   9     8848.18     8701.84    444.21 o
   5  -6   9     9268.56     8969.59    228.74 o
   6  -6   9     1542.19     1484.63     66.34 o
   7  -6   9     3282.31     3464.73     84.25 o
   8  -6   9     1244.05     1183.34     62.33 o
   9  -6   9     1056.78     1271.79     75.68 o
  10  -6   9     8741.98     8857.25    589.29 o
  11  -6   9       11.41       45.00     62.56 o
  12  -6   9     2022.27     2025.34     66.89 o
  13  -6   9      104.76      196.84     74.20 o
 -14  -5   9     3748.07     3817.36    110.56 o
 -13  -5   9      188.63      169.40     69.64 o
 -12  -5   9      103.73       69.64     69.64 o
 -11  -5   9      258.23      402.70     66.57 o
 -10  -5   9       29.29      306.51     89.55 o
  -9  -5   9     9981.02     9792.25     95.70 o
  -8  -5   9     6180.31     5958.94    106.30 o
  -7  -5   9       23.26       93.32     60.92 o
  -6  -5   9        3.25       88.86     85.39 o
  -5  -5   9     3014.65     2826.02     74.69 o
  -4  -5   9     7922.89     8017.31    195.36 o
  -3  -5   9    57847.79    58234.55   3748.61 o
  -2  -5   9     4310.48     4106.34    288.82 o
  -1  -5   9       62.61      120.61     80.70 o
   0  -5   9     6157.75     6792.06    272.13 o
   1  -5   9      229.20      357.51     66.62 o
   2  -5   9    39578.16    37682.40   1013.93 o
   3  -5   9     4437.57     4356.28    293.78 o
   4  -5   9     7553.09     7470.55     82.21 o
   5  -5   9      225.31      103.79    116.70 o
   6  -5   9       19.96      110.40     73.11 o
   7  -5   9     7760.91     7776.50     87.24 o
   8  -5   9    12648.19    12238.01    236.02 o
   9  -5   9      520.22      574.92     78.01 o
  10  -5   9       84.10      311.99    168.56 o
  11  -5   9      599.54      647.28     61.97 o
  12  -5   9      156.02      249.91     47.44 o
 -14  -4   9      786.89      696.13     74.10 o
 -13  -4   9     3167.15     3460.93    103.42 o
 -12  -4   9       63.40       75.69     88.66 o
 -11  -4   9    10902.71    10974.19    118.18 o
 -10  -4   9     1917.98     1872.72     68.16 o
  -9  -4   9     1254.08     1258.22     65.98 o
  -8  -4   9     1375.16     1186.00     65.88 o
  -7  -4   9      229.56      343.16     63.10 o
  -6  -4   9    19890.13    19075.71    139.78 o
  -5  -4   9    20441.38    18537.39    141.86 o
  -4  -4   9      121.58      137.11     89.36 o
  -3  -4   9     2759.03     3110.01    115.21 o
  -2  -4   9    26816.00    28056.57   1236.97 o
  -1  -4   9     4863.52     5019.92     83.84 o
   0  -4   9    28257.84    26933.43    951.91 o
   1  -4   9     1423.23     1157.32     84.55 o
   2  -4   9       57.07      101.00     86.24 o
   3  -4   9     9441.42     9520.65    196.49 o
   4  -4   9       47.22       19.95     49.94 o
   5  -4   9    23410.63    23221.66    106.80 o
   6  -4   9     5447.07     5209.36     63.21 o
   7  -4   9      707.73      731.48    156.23 o
   8  -4   9       78.23      221.67     77.17 o
   9  -4   9     2556.92     2690.37    115.01 o
  10  -4   9     3312.85     3550.13     55.96 o
  11  -4   9     4890.84     5156.08    190.41 o
  12  -4   9        2.74      151.31     52.10 o
 -15  -3   9     2630.05     2476.12     79.55 o
 -14  -3   9      838.70      899.21     99.06 o
 -13  -3   9     1382.13     1408.50     68.45 o
 -12  -3   9       16.52      -16.74     60.23 o
 -11  -3   9      102.77       77.07     60.83 o
 -10  -3   9     9031.16     8800.61    111.15 o
  -9  -3   9      444.11      494.04     85.00 o
  -8  -3   9    15855.81    15128.47    126.80 o
  -7  -3   9     2077.90     1978.82     92.13 o
  -6  -3   9      835.67      868.90     87.67 o
  -4  -3   9    14478.38    14668.96    689.39 o
  -3  -3   9    23010.12    22636.04    570.86 o
  -2  -3   9    20976.52    20396.80    322.31 o
  -1  -3   9      629.92      671.54    120.91 o
   0  -3   9     1895.17     1592.38     68.75 o
   1  -3   9    17545.41    17014.08    372.98 o
   2  -3   9       60.69       67.03     53.73 o
   3  -3   9    25900.50    25364.04    576.90 o
   4  -3   9      405.59      349.67     54.61 o
   5  -3   9     1114.61     1209.80     57.78 o
   6  -3   9    10179.50    10143.01    241.52 o
   7  -3   9     2448.38     2197.52     52.91 o
   8  -3   9     8604.75     8790.31    335.33 o
   9  -3   9     3171.70     3341.97    169.05 o
  10  -3   9      503.73      501.75     47.23 o
  11  -3   9      836.39      838.57     48.11 o
  12  -3   9     2314.02     2285.43    199.92 o
 -15  -2   9      253.05      184.95     70.63 o
 -14  -2   9     1637.41     1725.71    100.95 o
 -13  -2   9      774.05      884.35     90.35 o
 -12  -2   9     4895.71     4579.37     80.74 o
 -11  -2   9       84.95      245.38     85.29 o
 -10  -2   9     9384.74     8520.16     90.74 o
  -9  -2   9       13.17       56.27     85.89 o
  -8  -2   9      776.76      958.05     63.70 o
  -7  -2   9    18820.32    17163.06    118.18 o
  -6  -2   9     3211.05     2927.76     95.20 o
  -5  -2   9    10808.20    11026.20    292.54 o
  -4  -2   9     5651.77     5454.09    106.01 o
  -3  -2   9      449.01      393.38     69.34 o
  -2  -2   9    27816.91    27373.00    141.47 o
  -1  -2   9    18462.34    18618.49    114.77 o
   0  -2   9     8311.54     8266.24     90.20 o
   1  -2   9    25347.77    23615.91    335.33 o
   2  -2   9     1044.98     1098.05     56.29 o
   3  -2   9     5508.67     5243.06    186.14 o
   4  -2   9    17772.26    17506.12     95.75 o
   5  -2   9     1138.24     1043.59    102.38 o
   6  -2   9     5835.81     6103.35     76.27 o
   7  -2   9     1236.96     1292.56    153.90 o
   8  -2   9      310.71      378.42     47.74 o
   9  -2   9     3081.55     3177.21     83.02 o
  10  -2   9     1365.42     1465.83    100.41 o
  11  -2   9     3003.99     2842.97    157.61 o
  12  -2   9     1637.83     1943.29     75.73 o
 -15  -1   9     4392.92     3770.60     82.92 o
 -14  -1   9     6029.23     6296.16    111.65 o
 -13  -1   9      227.93      494.93     87.08 o
 -12  -1   9       94.21      220.22     63.80 o
 -11  -1   9      630.99      640.55     89.65 o
 -10  -1   9     5795.10     5338.50    101.24 o
  -9  -1   9    28719.51    27022.68    150.58 o
  -8  -1   9       84.11       13.87     59.44 o
  -7  -1   9     2620.70     2016.17     88.66 o
  -6  -1   9      875.71      727.03     74.88 o
  -5  -1   9       40.21      100.60     73.19 o
  -4  -1   9    20519.79    20180.15    144.33 o
  -3  -1   9    19329.08    19480.01    147.36 o
  -2  -1   9     3103.43     2788.40     68.50 o
  -1  -1   9      641.68      613.95     84.80 o
   0  -1   9      869.55      722.85     51.41 o
   1  -1   9    17774.80    17234.26    136.07 o
   2  -1   9    20982.47    19691.38    772.26 o
   3  -1   9      406.03      423.65    113.63 o
   4  -1   9     5291.57     5214.35    123.93 o
   5  -1   9     3513.10     3256.04    102.93 o
   6  -1   9     1540.34     1715.62     64.49 o
   7  -1   9     4816.31     4975.11     76.58 o
   8  -1   9     2144.04     2329.03    132.20 o
   9  -1   9     3273.25     3444.95     57.42 o
  10  -1   9      832.61      929.84     74.11 o
  11  -1   9       23.42      172.20     81.70 o
  12  -1   9     1067.66     1018.91     44.95 o
 -15   0   9     1688.31     1487.75     73.61 o
 -14   0   9      593.11      512.56     95.99 o
 -13   0   9       48.76       43.98     62.31 o
 -12   0   9     7594.65     7159.21     86.38 o
 -11   0   9     9375.92     9107.32     95.20 o
 -10   0   9      510.44      521.48     85.99 o
  -9   0   9      573.59      619.65     86.38 o
  -8   0   9     2561.20     2338.08    144.03 o
  -7   0   9    11687.65    11107.97    522.53 o
  -6   0   9    20274.49    18524.53   1072.08 o
  -5   0   9       72.75       47.66     75.02 o
  -4   0   9     9852.73     9830.97    133.19 o
  -3   0   9     3034.95     2921.58     69.87 o
  -2   0   9      371.46      387.14     58.06 o
  -1   0   9    27965.55    27402.89    180.25 o
   0   0   9    11751.23    11251.81     75.37 o
   1   0   9       40.51       -0.08     68.65 o
   2   0   9     1326.56     1320.32     51.73 o
   3   0   9      318.67      291.46     49.39 o
   4   0   9    12110.48    11756.58    525.74 o
   5   0   9     9415.59     9399.74    459.56 o
   6   0   9      226.49      256.83     60.19 o
   7   0   9     4288.76     4493.63     71.24 o
   8   0   9      338.49      329.40     50.47 o
   9   0   9      357.08      481.00     47.53 o
  10   0   9     5104.74     5187.34    118.94 o
  11   0   9     1468.86     1656.77    167.75 o
 -15   1   9       88.28       78.46     91.14 o
 -14   1   9     6885.02     6540.55     89.06 o
 -13   1   9     1135.40     1129.87     74.44 o
 -12   1   9       10.51      -54.87     66.66 o
 -11   1   9     1724.54     1754.59     64.37 o
 -10   1   9     1660.12     1586.33     84.80 o
  -9   1   9    12990.06    12422.42    825.46 o
  -8   1   9    20949.87    20449.46    817.12 o
  -7   1   9       23.72       62.24     57.48 o
  -6   1   9      324.98      438.03     64.24 o
  -5   1   9     8535.92     9020.21    190.65 o
  -4   1   9       26.53       88.13     55.77 o
  -3   1   9    25522.27    24742.71    195.11 o
  -2   1   9     2408.80     2216.39    139.63 o
  -1   1   9     1054.86     1156.82     50.46 o
   0   1   9     4979.70     5247.44     69.59 o
   1   1   9      536.77      635.85     75.19 o
   2   1   9    18103.96    17019.85    194.71 o
   3   1   9    21963.07    21737.74    880.49 o
   4   1   9      287.56      275.63     49.23 o
   5   1   9      973.18     1069.04     97.78 o
   6   1   9     3144.43     3143.04    185.10 o
   7   1   9      475.15      487.09     50.53 o
   8   1   9     8348.59     8395.91     57.75 o
   9   1   9      816.27      811.41     44.59 o
  10   1   9     1466.40     1337.39     51.49 o
  11   1   9     1077.21      959.57     60.50 o
 -15   2   9       27.53       97.70     57.64 o
 -14   2   9        9.69       33.41     65.59 o
 -13   2   9     7710.01     8003.72    402.23 o
 -12   2   9     1604.89     1788.20     64.04 o
 -11   2   9     4345.70     4408.41    150.97 o
 -10   2   9     5171.89     5133.16    309.45 o
  -9   2   9       90.76      129.01     45.26 o
  -8   2   9     5129.29     5044.98    121.81 o
  -7   2   9     1801.66     1603.34     85.25 o
  -6   2   9    10930.31    10333.14    556.05 o
  -5   2   9    19428.03    18273.24    750.33 o
  -4   2   9     5766.79     5725.24    214.38 o
  -3   2   9       26.69       49.78     55.39 o
  -2   2   9    14092.68    13985.76    260.94 o
  -1   2   9      228.64      142.63     39.72 o
   0   2   9    12068.07    11828.73     92.97 o
   1   2   9     6876.76     6409.14     70.43 o
   2   2   9      579.52      512.88     53.89 o
   3   2   9     2150.90     2093.94     52.30 o
   4   2   9     8267.10     8097.79     67.31 o
   5   2   9     6508.44     6628.82     63.93 o
   6   2   9     7161.42     7106.34    177.38 o
   7   2   9      144.91      155.48    122.25 o
   8   2   9      622.12      652.98     47.13 o
   9   2   9     3203.86     3255.67     60.95 o
  10   2   9       19.53       10.70     39.19 o
  11   2   9     4136.56     4042.21    207.29 o
 -15   3   9     3920.45     3716.24    176.85 o
 -14   3   9        5.66       51.44     60.72 o
 -13   3   9     1231.49     1415.14     65.24 o
 -12   3   9       37.82       69.63     53.12 o
 -11   3   9     1105.25     1192.02     59.51 o
 -10   3   9     8670.80     8492.06    509.32 o
  -9   3   9     4233.60     4215.28    113.34 o
  -8   3   9    12140.33    12129.91    467.99 o
  -7   3   9    11094.60    10573.49    382.39 o
  -6   3   9      407.52      402.85     59.26 o
  -5   3   9     3717.88     3729.10    101.13 o
  -4   3   9     9751.00     9464.91    135.92 o
  -3   3   9       71.81      151.98    112.83 o
  -2   3   9     9432.06     9460.21     73.18 o
  -1   3   9      728.82      660.50     41.26 o
   0   3   9     1470.41     1369.71     43.07 o
   1   3   9    12755.41    12343.72     70.25 o
   2   3   9     6616.65     6594.64    214.03 o
   3   3   9    12286.43    11633.47    261.28 o
   4   3   9    10896.99    10744.72    210.66 o
   5   3   9       14.11       14.53     39.08 o
   6   3   9     3311.12     3376.82     83.91 o
   7   3   9     5063.48     4692.58    176.67 o
   8   3   9     1469.01     1555.41     55.20 o
   9   3   9     5442.07     5488.46    152.87 o
  10   3   9      239.48      136.11     87.10 o
 -15   4   9     1071.77     1238.20     99.84 o
 -14   4   9      741.94      722.66     53.04 o
 -13   4   9      690.19      824.90     64.15 o
 -12   4   9     6543.89     6619.43    472.06 o
 -11   4   9      960.87     1099.46    118.16 o
 -10   4   9     2005.64     2083.80    149.35 o
  -9   4   9     1071.30     1115.55     55.68 o
  -8   4   9     1604.09     1662.69     80.23 o
  -7   4   9    14388.50    14439.19    887.67 o
  -6   4   9     3384.77     3279.29    206.55 o
  -5   4   9     2012.11     1952.10     54.13 o
  -4   4   9    11188.39    11146.20     86.23 o
  -3   4   9       60.18      -56.22     56.22 o
  -2   4   9     1218.16     1176.71     50.70 o
  -1   4   9    26536.84    26486.76    105.21 o
   0   4   9      806.00     1024.45     57.46 o
   1   4   9     5109.86     4826.86     59.43 o
   2   4   9      420.17      414.67    141.61 o
   3   4   9      284.91      434.92     56.38 o
   4   4   9    14419.04    13963.13    313.04 o
   5   4   9     6106.57     5779.46    176.48 o
   6   4   9     3273.67     3419.10     67.62 o
   7   4   9     1912.79     1732.05     66.36 o
   8   4   9      355.33      395.33     52.47 o
   9   4   9      278.81      314.19     61.52 o
  10   4   9     2752.71     2440.58     89.11 o
 -15   5   9      659.17      661.85     93.20 o
 -14   5   9     3815.33     4008.47    161.07 o
 -13   5   9       37.61       70.07     56.10 o
 -12   5   9       52.20      111.43     58.51 o
 -11   5   9      780.06      734.84     62.44 o
 -10   5   9       18.96       16.15     45.34 o
  -9   5   9    19815.05    19781.23    752.61 o
  -8   5   9    14919.72    14516.35    825.80 o
  -7   5   9      687.89      635.82     82.82 o
  -6   5   9      160.17       83.77    116.35 o
  -5   5   9      419.28      419.23     98.67 o
  -4   5   9     7550.98     7777.89     70.44 o
  -3   5   9    13430.42    13495.32     81.25 o
  -2   5   9     4032.33     4183.82    129.23 o
  -1   5   9     4128.19     4269.31    126.65 o
   0   5   9      980.39     1039.95     42.69 o
   1   5   9     1643.72     1757.85     43.71 o
   2   5   9    20446.49    19955.77    363.42 o
   3   5   9     1239.81     1239.54     47.72 o
   4   5   9     3967.11     4069.04     56.27 o
   5   5   9      411.55      442.00     40.95 o
   6   5   9      286.90      308.31     54.38 o
   7   5   9     4472.52     4550.08    162.24 o
   8   5   9     2427.87     2305.02     49.66 o
   9   5   9      967.01      998.18    125.27 o
 -15   6   9      177.74      215.18     86.39 o
 -14   6   9       19.62       38.37     76.07 o
 -13   6   9     2203.48     2129.36    118.31 o
 -12   6   9      880.03      835.18     61.79 o
 -11   6   9     7942.41     8174.28    381.34 o
 -10   6   9     1839.19     2021.67    131.56 o
  -9   6   9        5.75       19.22     52.94 o
  -8   6   9     8982.20     9181.99    640.30 o
  -7   6   9     1214.61     1094.90     62.25 o
  -6   6   9    20042.96    19681.04   1798.72 o
  -5   6   9     7248.68     7151.98    630.70 o
  -4   6   9      948.14      936.36     70.38 o
  -3   6   9     1214.17     1365.23     52.94 o
  -2   6   9     4563.64     4485.65    348.51 o
  -1   6   9     7033.28     7358.72    176.38 o
   0   6   9    14709.25    14635.14    203.97 o
   1   6   9      164.57      218.25     45.07 o
   2   6   9      391.16      373.53     39.93 o
   3   6   9      853.68      850.05     49.13 o
   4   6   9        0.79       -6.72     69.63 o
   5   6   9    11675.68    11680.70    166.91 o
   6   6   9      883.33      905.08     97.30 o
   7   6   9      406.87      487.03     56.36 o
   8   6   9      114.57      167.16     47.07 o
 -14   7   9     1459.93     1452.23     84.09 o
 -13   7   9     2960.98     3317.20    318.99 o
 -12   7   9       12.49      -53.65     81.74 o
 -11   7   9       52.89      100.89     56.74 o
 -10   7   9     4090.80     4051.69    308.09 o
  -9   7   9       21.53      133.78     53.59 o
  -8   7   9    17018.28    17394.90   1303.39 o
  -7   7   9     3365.76     3273.60    290.06 o
  -6   7   9      269.81      350.80     58.20 o
  -5   7   9     5221.45     5239.87    382.44 o
  -4   7   9     1889.13     1918.78     55.50 o
  -3   7   9    11429.76    11484.68    171.83 o
  -2   7   9     5834.73     5809.45    142.60 o
  -1   7   9     2387.02     2485.57     89.36 o
   0   7   9      739.81      755.49     54.98 o
   1   7   9     4961.43     5014.88     58.66 o
   2   7   9     1171.73     1349.58    179.31 o
   3   7   9    12339.75    12337.48    282.24 o
   4   7   9       29.00      111.31     41.50 o
   5   7   9      241.22      248.05     61.27 o
   6   7   9     2377.63     2502.46    186.85 o
   7   7   9       74.53       98.82     41.17 o
   8   7   9     3582.06     3322.62    168.70 o
 -14   8   9      347.39      332.79     81.46 o
 -13   8   9     2188.13     2080.36    276.79 o
 -12   8   9     1563.13     1753.89    241.02 o
 -11   8   9     1586.93     1524.89    101.85 o
 -10   8   9     4429.82     4569.93    167.21 o
  -9   8   9        2.12       53.15     98.43 o
  -8   8   9      408.71      477.86     63.51 o
  -7   8   9    11951.00    12053.05    773.40 o
  -6   8   9       11.82       67.48     50.82 o
  -5   8   9    11561.16    11260.14    906.44 o
  -4   8   9     1964.98     1933.91    299.32 o
  -3   8   9       81.04      174.80     62.29 o
  -2   8   9     7271.67     7651.54     66.17 o
  -1   8   9     4248.50     4286.28     58.34 o
   0   8   9     5230.45     5086.36     67.77 o
   1   8   9     1909.26     1856.74     44.72 o
   2   8   9     1123.25     1109.61     43.82 o
   3   8   9      187.26      198.39     82.88 o
   4   8   9     4979.15     4981.74    126.62 o
   5   8   9        4.20       89.44     51.41 o
   6   8   9     3391.50     3242.49     59.13 o
   7   8   9       18.79       74.09     75.91 o
 -14   9   9     1041.57      909.49     84.98 o
 -13   9   9     2377.67     2429.24     89.32 o
 -12   9   9       15.15      -62.63     62.63 o
 -11   9   9      996.47      970.32     77.40 o
 -10   9   9     2104.69     2198.07    100.57 o
  -9   9   9     7288.86     7249.89    318.34 o
  -8   9   9      598.99      594.20     54.16 o
  -7   9   9     5522.78     5469.66    509.79 o
  -6   9   9       41.41      286.62    176.24 o
  -5   9   9     2500.17     2696.06    139.98 o
  -4   9   9    10283.69    10303.07    838.29 o
  -3   9   9     3177.06     3091.37    239.42 o
  -2   9   9     4470.73     4555.81    175.39 o
  -1   9   9       72.32       33.69     56.77 o
   0   9   9      111.37       59.51     62.05 o
   1   9   9     5930.34     5861.56    224.16 o
   2   9   9     4405.65     4178.45     75.19 o
   3   9   9      139.21      186.51     42.42 o
   4   9   9     1851.65     1777.83    131.62 o
   5   9   9      191.76      217.90     45.25 o
   6   9   9      397.32      569.40     81.48 o
 -13  10   9      691.48      815.37     85.17 o
 -12  10   9     1633.39     1778.53     85.59 o
 -11  10   9     1294.12     1451.97     90.74 o
 -10  10   9      405.16      437.59    165.44 o
  -9  10   9       57.93       79.75     70.75 o
  -8  10   9      833.84      939.03     68.55 o
  -7  10   9     3566.18     3872.34    100.55 o
  -6  10   9     8051.94     8185.76    743.28 o
  -5  10   9      158.07      290.26     92.43 o
  -4  10   9      569.10      661.46     88.86 o
  -3  10   9      236.57      219.63     88.27 o
  -2  10   9       65.38      101.01    138.79 o
  -1  10   9     7391.47     7495.54    271.16 o
   0  10   9      758.68      770.00     53.76 o
   1  10   9     1395.00     1428.98    100.23 o
   2  10   9      260.58      319.57     42.45 o
   3  10   9      328.52      488.18     52.42 o
   4  10   9     1156.50     1178.10     49.01 o
   5  10   9     4741.15     4567.31    257.91 o
 -12  11   9      119.14      136.37     81.39 o
 -11  11   9     1176.52     1076.76    121.11 o
 -10  11   9      651.06      546.85     66.03 o
  -9  11   9     3025.91     2977.08     67.32 o
  -8  11   9     5413.43     5660.96    113.73 o
  -7  11   9      227.29      415.18     65.58 o
  -6  11   9       18.29      243.70     93.02 o
  -5  11   9      743.98      686.12     93.81 o
  -4  11   9     2329.51     2469.29     73.51 o
  -3  11   9     8990.58     8879.07     93.32 o
  -2  11   9       99.40      121.80     88.86 o
  -1  11   9      655.33      818.49    167.91 o
   0  11   9      990.97      996.19    209.08 o
   1  11   9      363.37      254.86     66.25 o
   2  11   9     2938.77     2897.19    129.81 o
   3  11   9     2621.55     2450.72     50.10 o
   4  11   9      247.93      186.25     46.54 o
 -11  12   9     4038.15     3559.33    199.76 o
 -10  12   9      739.85      933.12     78.30 o
  -9  12   9        3.64       32.33     51.38 o
  -8  12   9     1658.00     1598.90     76.48 o
  -7  12   9     3207.18     3089.23     80.94 o
  -6  12   9      809.47     1014.82     97.98 o
  -5  12   9     1658.21     1659.53     73.70 o
  -4  12   9       38.47      118.18     94.11 o
  -3  12   9     1173.58     1265.95     94.41 o
  -2  12   9      645.53      794.90     90.64 o
  -1  12   9       47.80       -1.83     53.59 o
   0  12   9     5180.72     5251.08     96.44 o
   1  12   9      569.67      445.72    149.93 o
   2  12   9       28.38       72.61     80.79 o
 -10  13   9     1325.44     1433.72     71.91 o
  -9  13   9      768.73      747.02     77.36 o
  -8  13   9     1314.27     1364.62     77.86 o
  -7  13   9     1784.56     2053.61    107.29 o
  -6  13   9       98.66       95.70    100.35 o
  -5  13   9     3620.41     3255.47     83.21 o
  -4  13   9     1537.74     1827.05     98.57 o
  -3  13   9     1423.10     1262.48     99.16 o
  -2  13   9     5062.97     5039.92    108.67 o
  -1  13   9       50.76       96.69     95.10 o
   0  13   9        2.64      203.58     98.97 o
   1  13   9     1686.07     1869.55    101.24 o
  -8  14   9       42.84      204.87    104.32 o
  -7  14   9     3305.70     3384.65    113.53 o
  -6  14   9     2941.37     3255.96    109.86 o
  -5  14   9      490.79      554.17     72.02 o
  -4  14   9     1493.21     1452.88    100.95 o
  -3  14   9       65.27      246.18    100.35 o
  -2  14   9      332.29      303.93     71.33 o
   1 -19  10     1271.86     1042.10     62.63 o
   2 -19  10     2123.48     1964.78    111.62 o
   3 -19  10      842.40      801.61     70.53 o
  -3 -18  10      253.80      372.94    127.46 o
  -2 -18  10      561.66      652.47     66.22 o
  -1 -18  10     4598.37     4198.79    166.50 o
   0 -18  10     2411.16     2353.55     98.76 o
   1 -18  10      651.09      615.93     58.25 o
   2 -18  10      838.15      767.53     66.78 o
   3 -18  10       18.20       23.91     78.34 o
   4 -18  10      714.90     1105.07    118.18 o
   5 -18  10     3315.95     3009.59     94.41 o
   6 -18  10       46.28       93.72    116.10 o
  -5 -17  10       23.14       68.24     86.33 o
  -4 -17  10     1142.85     1113.86    120.49 o
  -3 -17  10     6094.32     5748.40    171.57 o
  -2 -17  10      944.26      884.22     68.80 o
  -1 -17  10     1046.93     1186.45    106.35 o
   0 -17  10        6.56      103.52     61.79 o
   1 -17  10      274.75      496.63    179.85 o
   2 -17  10     4366.34     4405.60     78.17 o
   3 -17  10     4310.25     4221.64    100.45 o
   4 -17  10      137.76       77.27    111.45 o
   5 -17  10      388.91      386.25     77.47 o
   6 -17  10       66.22      334.94    108.57 o
   7 -17  10     1520.31     1342.13     83.31 o
   8 -17  10     6645.58     5949.93    131.66 o
  -6 -16  10      791.80      719.30     64.95 o
  -5 -16  10     6342.06     6066.26    349.48 o
  -4 -16  10      184.39      178.86     54.14 o
  -3 -16  10      102.30      170.11     60.58 o
  -2 -16  10      698.87      720.83     54.67 o
  -1 -16  10      179.45      234.95     76.57 o
   0 -16  10     8050.01     8015.05     96.29 o
   1 -16  10     1583.69     1709.94    120.61 o
   2 -16  10      231.38      345.04    114.82 o
   3 -16  10     1360.96     1236.23     88.66 o
   4 -16  10      521.04      696.82    110.85 o
   5 -16  10     3123.30     3071.30     92.82 o
   6 -16  10     4901.87     4727.96    119.87 o
   7 -16  10        7.18      124.13    107.19 o
   8 -16  10       63.77      232.50     80.14 o
   9 -16  10       65.96      372.58    109.07 o
  -7 -15  10     2696.10     2511.96    123.10 o
  -6 -15  10        0.12       -0.98     55.90 o
  -5 -15  10      597.33      638.25     62.23 o
  -4 -15  10     2929.89     2855.96    181.24 o
  -3 -15  10     1561.14     1515.62    114.70 o
  -2 -15  10     8808.95     8846.58    476.94 o
  -1 -15  10     1470.91     1390.14     63.36 o
   0 -15  10       50.57      160.64    104.91 o
   1 -15  10      950.75      780.04    122.54 o
   2 -15  10        9.61       84.11    113.53 o
   3 -15  10     6910.94     6992.68    109.86 o
   4 -15  10     3448.90     3443.19    118.38 o
   5 -15  10       91.60      263.41    105.80 o
   6 -15  10     1140.37     1139.05     78.66 o
   7 -15  10     2652.17     2461.36    117.99 o
   8 -15  10     1166.44     1224.24    109.07 o
   9 -15  10     4308.19     3765.35    121.55 o
  10 -15  10       26.43      -43.49     71.92 o
  -8 -14  10        4.77      139.24     71.29 o
  -7 -14  10     2699.35     2629.43     69.78 o
  -6 -14  10     3663.82     3719.96    166.27 o
  -5 -14  10      982.75      954.96     62.71 o
  -4 -14  10     2342.58     2410.61     68.31 o
  -3 -14  10      388.51      400.45     59.38 o
  -2 -14  10     2244.41     2177.62     80.21 o
  -1 -14  10     5228.41     5261.68    332.21 o
   0 -14  10      548.80      815.20    116.50 o
   1 -14  10    11358.80    11753.34    155.43 o
   2 -14  10     2569.85     2539.62    120.17 o
   3 -14  10      951.63     1069.60    112.34 o
   4 -14  10     5893.21     5728.62    127.60 o
   5 -14  10     1583.05     1302.11     82.42 o
   6 -14  10     2738.44     2691.39    114.62 o
   7 -14  10     3071.04     2843.65    114.42 o
   8 -14  10        8.53     -107.39    107.39 o
   9 -14  10     1864.17     1699.16    111.94 o
  10 -14  10     1557.08     1405.13     83.51 o
  -9 -13  10     5134.17     4731.44    219.02 o
  -8 -13  10     1209.70     1320.61     73.66 o
  -7 -13  10      687.86      832.39     63.87 o
  -6 -13  10      309.14      315.28     59.06 o
  -5 -13  10       62.50       46.29     60.05 o
  -4 -13  10     7252.29     7262.86    340.00 o
  -3 -13  10     7502.63     7376.30    336.65 o
  -2 -13  10     1259.93     1541.67     77.61 o
  -1 -13  10     3449.81     3885.25    198.82 o
   0 -13  10        6.74      -68.75    116.90 o
   1 -13  10     1549.91     2107.90    121.06 o
   2 -13  10     9172.99     9748.66    143.15 o
   3 -13  10      271.68      484.72    108.97 o
   4 -13  10     5608.33     6405.03    130.47 o
   5 -13  10      761.58      694.74     77.57 o
   6 -13  10      287.79      477.89     72.81 o
   7 -13  10     7676.43     7852.27    127.20 o
   8 -13  10     3969.95     4118.68    556.05 o
   9 -13  10      530.58      471.38    176.34 o
  10 -13  10     1833.41     1855.63    203.43 o
  11 -13  10       36.52      143.57     53.87 o
 -10 -12  10      125.82      178.00     88.36 o
  -9 -12  10      872.18      856.57     74.69 o
  -8 -12  10      506.01      541.36     60.11 o
  -7 -12  10       38.47        1.33     87.81 o
  -6 -12  10     8960.10     9316.68    375.78 o
  -5 -12  10     5144.44     5294.27    287.49 o
  -4 -12  10      997.50     1029.40     77.71 o
  -3 -12  10       45.82      107.06     50.97 o
  -2 -12  10       81.31      -19.36     73.83 o
  -1 -12  10     9730.26    10533.16    161.28 o
   0 -12  10    16606.12    17598.85    179.01 o
   1 -12  10       65.67      142.36     80.34 o
   2 -12  10     3222.46     3179.88    121.55 o
   3 -12  10       94.42      290.46     76.48 o
   4 -12  10     1328.02     1249.21     83.02 o
   5 -12  10     7436.58     8084.21    211.01 o
   6 -12  10     2468.67     2620.80     80.80 o
   7 -12  10      860.17     1033.70    107.58 o
   8 -12  10       18.46      154.43     61.50 o
   9 -12  10       42.02      219.28     74.65 o
  10 -12  10     5621.79     5700.79     89.10 o
  11 -12  10     5011.40     4564.76    244.35 o
 -11 -11  10       35.99      108.28    106.79 o
 -10 -11  10      918.60      804.01    107.29 o
  -9 -11  10      599.81      719.77     65.77 o
  -8 -11  10     5561.66     5749.25    356.53 o
  -7 -11  10      464.84      583.53     66.02 o
  -6 -11  10       13.38       11.68     63.68 o
  -5 -11  10     2324.54     2401.05    102.94 o
  -4 -11  10       10.42       48.66     65.45 o
  -3 -11  10    12835.98    13918.48    897.28 o
  -2 -11  10    14136.64    15897.41    187.03 o
  -1 -11  10      514.37      635.20     88.37 o
   0 -11  10     1337.90     1499.84    120.07 o
   1 -11  10     6568.33     6377.89    139.38 o
   2 -11  10     3033.29     3259.92    121.75 o
   3 -11  10    17131.60    17418.84    604.10 o
   4 -11  10       74.00      369.93    102.93 o
   5 -11  10     1693.52     1820.09    338.55 o
   6 -11  10       35.98       63.18     54.61 o
   7 -11  10       19.86      -26.64     51.27 o
   8 -11  10     8482.66     8624.90    309.43 o
   9 -11  10     2711.64     2420.88     69.63 o
  10 -11  10      702.55      758.76     66.50 o
  11 -11  10       46.30      271.49     53.01 o
  12 -11  10      292.48      311.46     54.22 o
 -12 -10  10     1352.60     1158.66    116.40 o
 -11 -10  10     1239.05     1144.20    108.48 o
 -10 -10  10     3623.10     3386.63    114.62 o
  -9 -10  10       49.92       78.10     69.05 o
  -8 -10  10      360.77      440.17     75.76 o
  -7 -10  10     2586.90     2606.86    143.49 o
  -6 -10  10      238.69      293.69     50.43 o
  -5 -10  10    20419.08    19816.02   1236.56 o
  -4 -10  10     4426.24     4486.49    207.71 o
  -3 -10  10      848.82      979.69     79.18 o
  -2 -10  10     7822.80     8565.93    165.14 o
  -1 -10  10      775.65      975.09    127.00 o
   0 -10  10     6862.01     7442.83    122.54 o
   1 -10  10    15145.75    15600.61    170.19 o
   2 -10  10      958.45      894.29    223.44 o
   3 -10  10      117.95      235.84    149.64 o
   4 -10  10     1188.87     1296.32     59.02 o
   5 -10  10     1646.09     2004.59     78.92 o
   6 -10  10    17839.55    16678.18    714.75 o
   7 -10  10     1496.08     1351.81     63.40 o
   8 -10  10      462.11      683.36    249.10 o
   9 -10  10     1335.58     1232.20     63.59 o
  10 -10  10      472.05      423.86     63.97 o
  11 -10  10     3105.64     2861.68     77.73 o
  12 -10  10     2076.73     1963.05    172.12 o
 -12  -9  10      642.68      678.59     75.49 o
 -11  -9  10       24.05       87.38     68.95 o
 -10  -9  10     1718.21     1624.56    105.31 o
  -9  -9  10     3491.51     3704.43    107.39 o
  -8  -9  10     1222.71     1640.12     96.19 o
  -7  -9  10     1023.03     1158.96     95.83 o
  -6  -9  10       22.11      131.30     67.11 o
  -5  -9  10      554.73      622.48     64.14 o
  -4  -9  10     8160.48     8175.04    599.97 o
  -3  -9  10     1202.01     1159.06    137.70 o
  -2  -9  10    11094.02    12558.73    189.71 o
  -1  -9  10     8454.07     8671.63    166.13 o
   0  -9  10      572.14      533.01     83.07 o
   1  -9  10     4583.49     5247.75    447.08 o
   2  -9  10     7848.62     8274.40    138.05 o
   3  -9  10     4208.73     4376.74    299.32 o
   4  -9  10     2673.21     2876.07     90.35 o
   5  -9  10       50.16       86.13     58.20 o
   6  -9  10      563.81      502.96     74.88 o
   7  -9  10     5206.62     4909.67     67.01 o
   8  -9  10       97.47       62.94     61.48 o
   9  -9  10     7751.42     7069.25     79.91 o
  10  -9  10      387.67      392.20     61.59 o
  11  -9  10       32.56      245.69     53.91 o
  12  -9  10     1629.22     1724.73    181.89 o
 -13  -8  10      146.66      323.25    105.70 o
 -12  -8  10     2621.60     2779.46    108.18 o
 -11  -8  10     2060.85     2286.22    105.21 o
 -10  -8  10     3437.20     3099.74     81.53 o
  -9  -8  10     1117.77     1250.40     98.57 o
  -8  -8  10        3.34       40.42     89.65 o
  -7  -8  10     3689.62     3535.03    104.32 o
  -6  -8  10     8459.75     8382.12    176.16 o
  -5  -8  10       37.30      140.21     69.19 o
  -4  -8  10     4137.70     4385.50    104.35 o
  -3  -8  10       18.43       41.41    131.26 o
  -2  -8  10     2301.36     2059.06    144.14 o
  -1  -8  10    18313.30    19521.01    719.31 o
   0  -8  10     5911.01     6106.92    290.90 o
   1  -8  10     8084.90     8136.31    321.81 o
   2  -8  10    12130.97    11668.18    604.34 o
   3  -8  10      294.97      266.29     81.28 o
   4  -8  10    17313.26    16980.38    876.72 o
   5  -8  10    20006.50    18951.73    842.25 o
   6  -8  10      225.27      352.73     76.52 o
   7  -8  10     6046.60     5815.12    322.90 o
   8  -8  10      305.69      419.89    138.49 o
   9  -8  10       92.40      191.41    165.29 o
  10  -8  10     6699.13     6532.98     78.61 o
  11  -8  10      339.77      403.43     48.45 o
  12  -8  10     2245.85     2035.37    134.21 o
 -13  -7  10      574.65      511.07     71.82 o
 -12  -7  10      797.95      681.66    101.05 o
 -11  -7  10        4.99      -94.41     94.41 o
 -10  -7  10       65.48      118.48     64.39 o
  -9  -7  10     8425.89     7945.68     96.69 o
  -8  -7  10    11647.58    10958.54    101.74 o
  -7  -7  10       69.37       -3.17     90.74 o
  -6  -7  10     3424.07     3423.58    100.65 o
  -5  -7  10     2020.91     1940.00     70.48 o
  -4  -7  10     2132.01     1748.20    134.73 o
  -3  -7  10    35068.81    29676.42    294.92 o
  -2  -7  10     5084.62     5245.77    846.95 o
  -1  -7  10     3900.93     3517.94    341.82 o
   0  -7  10      368.45      517.89     87.37 o
   1  -7  10      406.66      528.40    165.93 o
   2  -7  10    27722.64    27121.86   1964.55 o
   3  -7  10     9780.47     9683.38    524.10 o
   4  -7  10     4814.82     4649.37    231.66 o
   5  -7  10     3761.10     3750.33    239.84 o
   6  -7  10      572.75      664.44    220.52 o
   7  -7  10     1936.28     1952.08     80.39 o
   8  -7  10     7215.84     7305.95     84.55 o
   9  -7  10       65.76      160.31    104.12 o
  10  -7  10     1862.20     1826.76     58.04 o
  11  -7  10      402.89      421.69    110.39 o
  12  -7  10       39.49      -10.06    113.51 o
 -14  -6  10      160.36      131.76     74.10 o
 -13  -6  10     1042.09     1335.19    100.65 o
 -12  -6  10      241.74      -47.75     96.19 o
 -11  -6  10     5643.45     5501.56     86.29 o
 -10  -6  10     4501.07     4404.42    100.65 o
  -9  -6  10     2217.33     1970.60     73.31 o
  -8  -6  10      155.84      141.66     61.42 o
  -7  -6  10      518.95      537.92     63.40 o
  -6  -6  10     5483.60     4910.14     82.52 o
  -5  -6  10    20997.53    19720.44    662.38 o
  -4  -6  10      812.60      902.38    135.12 o
  -3  -6  10     1370.40     1410.05    209.03 o
  -2  -6  10     2605.40     2273.35    254.74 o
  -1  -6  10     5796.96     5895.35    767.50 o
   0  -6  10    29134.39    27102.80   2715.56 o
   1  -6  10     7599.97     7389.96    623.07 o
   2  -6  10     3961.91     3621.66    169.05 o
   3  -6  10      391.90      551.48     83.41 o
   4  -6  10      223.30      310.46     75.13 o
   5  -6  10    17239.48    16311.46    327.81 o
   6  -6  10     7849.42     7943.93    241.82 o
   7  -6  10      376.50      374.65    115.81 o
   8  -6  10     1181.37     1133.50     53.69 o
   9  -6  10     1943.87     1909.94    104.46 o
  10  -6  10     1181.73     1149.09     77.98 o
  11  -6  10     4191.69     4198.31     95.21 o
  12  -6  10       28.93      157.18     90.89 o
 -14  -5  10      563.65      604.49    102.23 o
 -13  -5  10     4371.89     4593.04    108.28 o
 -12  -5  10     2303.36     2429.56     98.97 o
 -11  -5  10      147.61      -12.48     92.53 o
 -10  -5  10     2528.84     2615.41     95.10 o
  -9  -5  10       48.53      192.98     61.82 o
  -8  -5  10    13316.70    12883.76    118.68 o
  -7  -5  10     4010.71     3876.01     76.68 o
  -6  -5  10      731.00      751.60     87.38 o
  -4  -5  10     9122.24     9199.65    183.47 o
  -3  -5  10     8585.23     8674.51    324.24 o
  -2  -5  10    22462.19    21507.32   1104.13 o
  -1  -5  10      565.03      574.18    140.97 o
   0  -5  10      512.84      569.87     76.67 o
   1  -5  10     9876.28    10069.44    252.22 o
   2  -5  10      233.63      187.77     72.14 o
   3  -5  10    34896.45    34109.22   1403.60 o
   4  -5  10     5973.44     6094.64    185.05 o
   5  -5  10     1802.01     1827.19    136.71 o
   6  -5  10     1102.46     1177.44    148.94 o
   7  -5  10     2098.51     1963.60     74.39 o
   8  -5  10     5059.64     4888.85    116.65 o
   9  -5  10     7433.65     7716.72    250.93 o
  10  -5  10       80.91      127.76     60.26 o
  11  -5  10       53.10       42.49     59.81 o
  12  -5  10      638.30      559.44     48.38 o
 -14  -4  10       33.49       45.47     98.07 o
 -13  -4  10     3046.04     3087.45     76.28 o
[truncated: 236,429 more chars]
